# Supplementary material for: Bibliometric trends and emerging frontiers in RNA interference research for mosquito control (2010–2025)
Source: Front Insect Sci. 2026 Mar 17;6:1758530. doi: 10.3389/finsc.2026.1758530 (PMC13036116; doi:10.3389/finsc.2026.1758530)
Supplement: Supplementary file 2 [file Table2.xls]

## Sheet: savedrecs
Publication Type	Authors	Book Authors	Book Editors	Book Group Authors	Author Full Names	Book Author Full Names	Group Authors	Article Title	Source Title	Book Series Title	Book Series Subtitle	Language	Document Type	Conference Title	Conference Date	Conference Location	Conference Sponsor	Conference Host	Author Keywords	Keywords Plus	Abstract	Addresses	Affiliations	Reprint Addresses	Email Addresses	Researcher Ids	ORCIDs	Funding Orgs	Funding Name Preferred	Funding Text	Cited References	Cited Reference Count	Times Cited, WoS Core	Times Cited, All Databases	180 Day Usage Count	Since 2013 Usage Count	Publisher	Publisher City	Publisher Address	ISSN	eISSN	ISBN	Journal Abbreviation	Journal ISO Abbreviation	Publication Date	Publication Year	Volume	Issue	Part Number
J	Sri-In, C; Thontiravong, A; Bartholomay, LC; Wechtaisong, W; Thongmeesee, K; Riana, E; Tiawsirisup, S				Sri-In, Chalida; Thontiravong, Aunyaratana; Bartholomay, Lyric C.; Wechtaisong, Wittawat; Thongmeesee, Kritsada; Riana, Elizabeth; Tiawsirisup, Sonthaya			34-kDa salivary protein enhances duck Tembusu virus infectivity in the salivary glands of Aedes albopictus by modulating the innate immune response	SCIENTIFIC REPORTS			English	Article							COMPLEMENT-LIKE PROTEIN; DENGUE VIRUS; MOSQUITO SALIVA; PHAGOCYTOSIS; IDENTIFICATION; PATHWAYS	Duck Tembusu virus (DTMUV) is an important flavivirus that can be transmitted to poultry via Aedes albopictus bites. Furthermore, humans residing in the DTMUV epidemic area display activated antiviral immune responses to local DTMUV isolates during the pathogenic invasion, thereby raising the primary concern that this flavivirus may be transmitted to humans via mosquito bites. Therefore, we ident…	[Sri-In, Chalida; Thontiravong, Aunyaratana; Wechtaisong, Wittawat; Thongmeesee, Kritsada; Riana, Elizabeth; Tiawsirisup, Sonthaya] Chulalongkorn Univ, Dept Vet Pathol, Fac Vet Sci, Anim Vector Borne Dis Res Unit,Vet Parasitol Unit, Bangkok 10330, Thailand; [Thontiravong, Aunyaratana] Chulalongkorn Univ, Dept Vet Microbiol, Fac Vet Sci, Bangkok, Thailand; [Bartholomay, Lyric C.] Univ Wisconsin Ma…	Chulalongkorn University; Chulalongkorn University; University of Wisconsin System; University of Wisconsin Madison	Tiawsirisup, S (corresponding author), Chulalongkorn Univ, Dept Vet Pathol, Fac Vet Sci, Anim Vector Borne Dis Res Unit,Vet Parasitol Unit, Bangkok 10330, Thailand.	sonthaya.t@chula.ac.th	Riana, Elizabeth/KEH-4610-2024; Tiawsirisup, Sonthaya/C-6924-2009	Thongmeesee, Kritsada/0000-0001-8196-7288; Riana, Elizabeth/0000-0002-7003-5503; Bartholomay, Lyric/0000-0001-5149-9452	Thailand Science Research and Innovation Fund Chulalongkorn University [CU_FRB65_food (22)_186_31_05]; Chulalongkorn University Research Unit [GRU 3310160009]; Second Century Fund (C2F); Chulalongkorn University; National Research Council of Thailand (NRCT) [N42A650553]	Thailand Science Research and Innovation Fund Chulalongkorn University; Chulalongkorn University Research Unit; Second Century Fund (C2F); Chulalongkorn University(Chulalongkorn University); National Research Council of Thailand (NRCT)(National Research Council of Thailand (NRCT))	This research is funded by Thailand Science Research and Innovation Fund Chulalongkorn University (CU_FRB65_food (22)_186_31_05), the Chulalongkorn University Research Unit (GRU 3310160009), the Second Century Fund (C2F), and Chulalongkorn University; National Research Council of Thailand (NRCT): R. Thanawongnuwech NRCT Senior scholar 2022 #N42A650553.		58	0	1	0	2	NATURE PORTFOLIO	BERLIN	HEIDELBERGER PLATZ 3, BERLIN, 14197, GERMANY	2045-2322			SCI REP-UK	Sci Rep	JUN 5	2023	13	1
J	Mysore, K; Sun, LH; Hapairai, LK; Wang, CW; Roethele, JB; Igiede, J; Scheel, MP; Scheel, ND; Li, P; Wei, N; Severson, DW; Duman-Scheel, M				Mysore, Keshava; Sun, Longhua; Hapairai, Limb K.; Wang, Chien-Wei; Roethele, Joseph B.; Igiede, Jessica; Scheel, Max P.; Scheel, Nicholas D.; Li, Ping; Wei, Na; Severson, David W.; Duman-Scheel, Molly			A Broad-Based Mosquito Yeast Interfering RNA Pesticide Targeting Rbfox1 Represses Notch Signaling and Kills Both Larvae and Adult Mosquitoes	PATHOGENS			English	Article						Aedes aegypti; Aedes albopictus; Culex quinquefasciatus; Anopheles gambiae; Saccharomyces cerevisiae; RNAi; insecticide; larvicide; adulticide; yeast	TOXIC SUGAR BAITS; ATAXIN 2-BINDING PROTEIN-1; AEDES-ALBOPICTUS; NONTARGET ORGANISMS; CULEX-QUINQUEFASCIATUS; VECTOR; SYSTEM; PLANTS; REQUIREMENT; EFFICACY	Prevention of mosquito-borne infectious diseases will require new classes of environmentally safe insecticides and novel mosquito control technologies. Saccharomyces cerevisiae was engineered to express short hairpin RNA (shRNA) corresponding to mosquito Rbfox1 genes. The yeast induced target gene silencing, resulting in larval death that was observed in both laboratory and outdoor semi-field tri…	[Mysore, Keshava; Sun, Longhua; Hapairai, Limb K.; Roethele, Joseph B.; Scheel, Max P.; Li, Ping; Severson, David W.; Duman-Scheel, Molly] Indiana Univ Sch Med, Dept Med & Mol Genet, Raclin Carmichael Hall,1234 Notre Dame Ave, South Bend, IN 46617 USA; [Mysore, Keshava; Sun, Longhua; Hapairai, Limb K.; Wang, Chien-Wei; Roethele, Joseph B.; Igiede, Jessica; Scheel, Max P.; Scheel, Nicholas D.; Li,…	Indiana University System; Indiana University South Bend; University of Notre Dame; University of Notre Dame; University of Notre Dame; University West Indies Mona Jamaica; University West Indies Saint Augustine	Duman-Scheel, M (corresponding author), Indiana Univ Sch Med, Dept Med & Mol Genet, Raclin Carmichael Hall,1234 Notre Dame Ave, South Bend, IN 46617 USA.;Duman-Scheel, M (corresponding author), Univ Notre Dame, Eck Inst Global Hlth, South Bend, IN 46556 USA.	kmysore@iu.edu; Longhua.Sun.15@nd.edu; limbh@pihoa.org; cwang16@nd.edu; jroethe@iu.edu; jigiede@nd.edu; mpscheel@iu.edu; nscheel@iu.edu; pli2@nd.edu; nwei@nd.edu; Severson.1@nd.edu; mscheel@nd.edu	; Mysore, Keshava/P-6248-2019	Duman-Scheel, Molly/0000-0003-1254-5369; Mysore, Keshava/0000-0003-2794-7029; Severson, David/0000-0002-5798-3365; Hapairai, Limb/0000-0002-2943-1061	Indiana University Showalter Scholar award; Department of the Army, U.S. Army Contracting Command, Aberdeen Proving Ground, Natick Contracting Division, Fort Detrick, MD, USA; National Institutes of Health/National Institute of Allergy and Infectious Diseases Award; Innovative Vector Control Consortium (IVCC) Award (Anopheles adulticide); United States Department of Defense Award; DWS (semi-field…	Indiana University Showalter Scholar award; Department of the Army, U.S. Army Contracting Command, Aberdeen Proving Ground, Natick Contracting Division, Fort Detrick, MD, USA; National Institutes of Health/National Institute of Allergy and Infectious Diseases Award; Innovative Vector Control Consortium (IVCC) Award (Anopheles adulticide); United States Department of Defense Award(United States De…	This research was funded by an Indiana University Showalter Scholar award to MDS (lar vicide screen), the Department of the Army, U.S. Army Contracting Command, Aberdeen Proving Ground, Natick Contracting Division, Fort Detrick, MD, USA under Deployed Warfighter Protection (DWFP) Program Grant W911QY-17-1-0002 to MDS (Aedes aegypti adulticide), The National Institutes of Health/National Institute…		73	13	13	4	13	MDPI	BASEL	ST ALBAN-ANLAGE 66, CH-4052 BASEL, SWITZERLAND		2076-0817		PATHOGENS	Pathogens	OCT	2021	10	10
J	Airs, PM; Kudrna, KE; Lubinski, B; Phanse, Y; Bartholomay, LC				Airs, Paul M.; Kudrna, Katherine E.; Lubinski, Bailey; Phanse, Yashdeep; Bartholomay, Lyric C.			A Comparative Analysis of RNAi Trigger Uptake and Distribution in Mosquito Vectors of Disease	INSECTS			English	Article						RNA interference; dsRNA; biodistribution; per os; Aedes; Anopheles; Culex	DOUBLE-STRANDED-RNA; COLORADO POTATO BEETLE; ANTIVIRAL IMMUNITY; AEDES-AEGYPTI; JUVENILE-HORMONE; SYSTEMIC RNAI; INTERFERENCE; DSRNA; ARBOVIRUS; REQUIRES	Simple Summary RNA interference (RNAi) is a widely conserved antiviral mechanism whereby double-stranded RNA (dsRNA) is identified and degraded in cells through the RNAi pathway. Since the RNAi pathway uses dsRNA sequences to degrade a target, researchers can introduce dsRNA sequences that match genes of interest to study the impact of a gene. In mosquitoes, researchers introduce dsRNA to study a…	[Airs, Paul M.; Kudrna, Katherine E.; Lubinski, Bailey; Phanse, Yashdeep; Bartholomay, Lyric C.] Univ Wisconsin Madison, Dept Pathobiol Sci, Madison, WI 53706 USA; [Bartholomay, Lyric C.] Univ Wisconsin Madison, Midwest Ctr Excellence Vector Borne Dis, Madison, WI 53706 USA	University of Wisconsin System; University of Wisconsin Madison; University of Wisconsin System; University of Wisconsin Madison	Bartholomay, LC (corresponding author), Univ Wisconsin Madison, Dept Pathobiol Sci, Madison, WI 53706 USA.;Bartholomay, LC (corresponding author), Univ Wisconsin Madison, Midwest Ctr Excellence Vector Borne Dis, Madison, WI 53706 USA.	lyric.bartholomay@wisc.edu		Lubinski, Bailey/0000-0003-0226-984X; Bartholomay, Lyric/0000-0001-5149-9452; Airs, Paul/0000-0003-0582-006X					69	3	3	0	10	MDPI	BASEL	ST ALBAN-ANLAGE 66, CH-4052 BASEL, SWITZERLAND		2075-4450		INSECTS	Insects	JUN	2023	14	6
J	Mysore, K; Sun, LH; Li, P; Roethele, JB; Misenti, JK; Kosmach, J; Igiede, J; Duman-Scheel, M				Mysore, Keshava; Sun, Longhua; Li, Ping; Roethele, Joseph B.; Misenti, Joi K.; Kosmach, John; Igiede, Jessica; Duman-Scheel, Molly			A Conserved Female-Specific Requirement for the GGT Gene in Mosquito Larvae Facilitates RNAi-Mediated Sex Separation in Multiple Species of Disease Vector Mosquitoes	PATHOGENS			English	Article						Aedes aegypti; Aedes albopictus; Anopheles gambiae; Culex pipiens; Culex quinquefasciatus; development; female lethal; gamma-glutamyl transpeptidase; larvicide; male; RNAi; Saccharomyces cerevisiae; sex; yeast	AEDES-AEGYPTI; CHROMOSOMES; EVOLUTION; INTERFERENCE; EXPRESSION	Although several emerging mosquito control technologies are dependent on mass releases of adult males, methods of sex-sorting that can be implemented globally have not yet been established. RNAi screens led to the discovery of siRNA, which targets gamma-glutamyl transpeptidase (GGT), a gene which is well conserved in multiple species of mosquitoes and located at the sex-determining M locus region…	[Mysore, Keshava; Sun, Longhua; Li, Ping; Roethele, Joseph B.; Misenti, Joi K.; Kosmach, John; Igiede, Jessica; Duman-Scheel, Molly] Indiana Univ Sch Med, Dept Med & Mol Genet, Raclin Carmichael Hall,1234 Notre Dame Ave, South Bend, IN 46617 USA; [Mysore, Keshava; Sun, Longhua; Li, Ping; Roethele, Joseph B.; Misenti, Joi K.; Kosmach, John; Igiede, Jessica; Duman-Scheel, Molly] Univ Notre Dame, Ec…	Indiana University System; Indiana University South Bend; University of Notre Dame	Duman-Scheel, M (corresponding author), Indiana Univ Sch Med, Dept Med & Mol Genet, Raclin Carmichael Hall,1234 Notre Dame Ave, South Bend, IN 46617 USA.;Duman-Scheel, M (corresponding author), Univ Notre Dame, Eck Inst Global Hlth, Notre Dame, IN 46556 USA.	kmysore@iu.edu; Longhua.Sun.15@nd.edu; PLi@uams.edu; jroethe@iu.edu; jmisenti@iu.edu; jkosmach@nd.edu; jigiede@nd.edu; mscheel@nd.edu	; Mysore, Keshava/P-6248-2019	Duman-Scheel, Molly/0000-0003-1254-5369; Mysore, Keshava/0000-0003-2794-7029	NIH-NIAID [1 R21 AI144256-01, R21AI156170-01]	NIH-NIAID(United States Department of Health & Human ServicesNational Institutes of Health (NIH) - USANIH National Institute of Allergy & Infectious Diseases (NIAID))	This investigation was funded through NIH-NIAID grant awards 1 R21 AI144256-01 and R21AI156170-01 to M.D.-S. NIH-NIAID was not involved in study design, data collection and interpretation, or the decision to submit the work for publication.		58	4	4	4	17	MDPI	BASEL	ST ALBAN-ANLAGE 66, CH-4052 BASEL, SWITZERLAND		2076-0817		PATHOGENS	Pathogens	FEB	2022	11	2
J	Mysore, K; Sun, LH; Roethele, JB; Li, P; Igiede, J; Misenti, JK; Duman-Scheel, M				Mysore, Keshava; Sun, Longhua; Roethele, Joseph B.; Li, Ping; Igiede, Jessica; Misenti, Joi K.; Duman-Scheel, Molly			A conserved female-specific larval requirement for MtnB function facilitates sex separation in multiple species of disease vector mosquitoes	PARASITES & VECTORS			English	Article						Aedes aegypti; Aedes albopictus; Anopheles gambiae; Culex quinquefasciatus; Sex; Larvae; Methionine; Saccharomyces cerevisiae; Yeast; Larvicide; RNAi	METHIONINE SALVAGE PATHWAY; AEDES; CHROMOSOMES; EVOLUTION; STRAIN; GENES	BackgroundClusters of sex-specific loci are predicted to shape the boundaries of the M/m sex-determination locus of the dengue vector mosquito Aedes aegypti, but the identities of these genes are not known. Identification and characterization of these loci could promote a better understanding of mosquito sex chromosome evolution and lead to the elucidation of new strategies for male mosquito sex …	[Mysore, Keshava; Sun, Longhua; Roethele, Joseph B.; Li, Ping; Igiede, Jessica; Misenti, Joi K.; Duman-Scheel, Molly] Indiana Univ Sch Med, Dept Med & Mol Genet, Raclin Carmichael Hall,1234 Notre Dame Ave, South Bend, IN 46617 USA; [Mysore, Keshava; Sun, Longhua; Roethele, Joseph B.; Li, Ping; Igiede, Jessica; Misenti, Joi K.; Duman-Scheel, Molly] Univ Notre Dame, Eck Inst Global Hlth, Notre Dame…	Indiana University System; Indiana University South Bend; University of Notre Dame	Duman-Scheel, M (corresponding author), Indiana Univ Sch Med, Dept Med & Mol Genet, Raclin Carmichael Hall,1234 Notre Dame Ave, South Bend, IN 46617 USA.;Duman-Scheel, M (corresponding author), Univ Notre Dame, Eck Inst Global Hlth, Notre Dame, IN 46556 USA.	mscheel@iu.edu	Mysore, Keshava/P-6248-2019	Mysore, Keshava/0000-0003-2794-7029	NIH-NIAID [1 R21 AI144256-01, R21AI156170-01]	NIH-NIAID(United States Department of Health & Human ServicesNational Institutes of Health (NIH) - USANIH National Institute of Allergy & Infectious Diseases (NIAID))	This work was funded by NIH-NIAID Awards 1 R21 AI144256-01 and R21AI156170-01 to MDS. The funders were not involved in study design, data collection and interpretation, or the decision to submit the work for publication.		60	6	6	4	10	BMC	LONDON	CAMPUS, 4 CRINAN ST, LONDON N1 9XW, ENGLAND	1756-3305			PARASITE VECTOR	Parasites Vectors	JUN 26	2021	14	1
J	Wang, YH; Hu, Y; Xing, LS; Jiang, H; Hu, SN; Raikhel, AS; Zou, Z				Wang, Yan-Hong; Hu, Yang; Xing, Long-Sheng; Jiang, Hong; Hu, Song-Nian; Raikhel, Alexander S.; Zou, Zhen			A Critical Role for CLSP2 in the Modulation of Antifungal Immune Response in Mosquitoes	PLOS PATHOGENS			English	Article							GENOME-WIDE ANALYSIS; INNATE IMMUNITY; HOST-DEFENSE; DROSOPHILA; TOLL; COMPLEMENT; ACTIVATION; GENES; RECOGNITION; LECTIN	Entomopathogenic fungi represent a promising class of bio-insecticides for mosquito control. Thus, detailed knowledge of the molecular mechanisms governing anti-fungal immune response in mosquitoes is essential. In this study, we show that CLSP2 is a modulator of immune responses during anti-fungal infection in the mosquito Aedes aegypti. With a fungal infection, the expression of the CLSP2 gene …	[Wang, Yan-Hong; Xing, Long-Sheng; Jiang, Hong; Zou, Zhen] Chinese Acad Sci, Inst Zool, State Key Lab Integrated Management Pest Insects, Beijing, Peoples R China; [Hu, Yang; Hu, Song-Nian] Chinese Acad Sci, Beijing Inst Genom, Beijing, Peoples R China; [Hu, Yang] Chinese Acad Sci, Inst Genet & Dev Biol, Beijing, Peoples R China; [Xing, Long-Sheng] Univ Chinese Acad Sci, Beijing, Peoples R China;…	Chinese Academy of Sciences; Institute of Zoology, CAS; Chinese Academy of Sciences; Beijing Institute of Genomics, CAS; Chinese Academy of Sciences; Institute of Genetics & Developmental Biology, CAS; Chinese Academy of Sciences; University of Chinese Academy of Sciences, CAS; University of California System; University of California Riverside; University of California System; University of Cali…	Wang, YH (corresponding author), Chinese Acad Sci, Inst Zool, State Key Lab Integrated Management Pest Insects, Beijing, Peoples R China.	alexander.raikhel@ucr.edu; zouzhen@ioz.ac.cn	Xing, Longsheng/JPX-1187-2023; Hu, Songnian/C-6509-2013; zou, zhen/C-6134-2016	Hu, Songnian/0000-0003-3966-3111; zou, zhen/0000-0003-3550-7656	National Basic Research Program of China [2014CB138405]; Strategic Priority Research Program of the CAS [XDB11030600]; National Natural Science Foindation of China [31272367, 31402013]; NIH [RO1 AI036959]; National Institute of Allergy and Infectious Diseases [R01AI036959] Funding Source: NIH RePORTER	National Basic Research Program of China(National Basic Research Program of China); Strategic Priority Research Program of the CAS; National Natural Science Foindation of China(National Natural Science Foundation of China (NSFC)); NIH(United States Department of Health & Human ServicesNational Institutes of Health (NIH) - USA); National Institute of Allergy and Infectious Diseases(United States D…	This work was supported by the National Basic Research Program of China (No. 2014CB138405) ZZ; Strategic Priority Research Program of the CAS (No. XDB11030600) ZZ; National Natural Science Foindation of China (No. 31272367 and No. 31402013) ZZ; and NIH RO1 AI036959, ASR. The funders had no role in study design, data collection and analysis, decision to publish, or preparation of the manuscript.		45	54	61	8	61	PUBLIC LIBRARY SCIENCE	SAN FRANCISCO	1160 BATTERY STREET, STE 100, SAN FRANCISCO, CA 94111 USA	1553-7366	1553-7374		PLOS PATHOG	PLoS Pathog.	JUN	2015	11	6
J	Mane-Padros, D; Cruz, J; Cheng, A; Raikhel, AS				Mane-Padros, Daniel; Cruz, Josefa; Cheng, Andrew; Raikhel, Alexander S.			A Critical Role of the Nuclear Receptor HR3 in Regulation of Gonadotrophic Cycles of the Mosquito Aedes aegypti	PLOS ONE			English	Article							COMPETENCE FACTOR BETA-FTZ-F1; STARVATION-INDUCED AUTOPHAGY; ECDYSONE RECEPTOR; FAT-BODY; DROSOPHILA METAMORPHOSIS; VITELLOGENIC RESPONSE; ECDYSTEROID RECEPTOR; DISTINCT ROLES; GENE; 20-HYDROXYECDYSONE	The orphan nuclear receptor HR3 is essential for developmental switches during insect development and metamorphosis regulated by 20-hydroxyecdysone (20E). Reproduction of female mosquitoes of the major vector of Dengue fever, Aedes aegypti, is cyclic because of its dependence on blood feeding. 20E is an important hormone regulating vitellogenic events in this mosquito; however, any role for HR3 i…	[Raikhel, Alexander S.] Univ Calif Riverside, Dept Entomol, Riverside, CA 92521 USA; Univ Calif Riverside, Inst Integrat Genome Biol, Riverside, CA 92521 USA	University of California System; University of California Riverside; University of California System; University of California Riverside	Raikhel, AS (corresponding author), Univ Calif Riverside, Dept Entomol, Riverside, CA 92521 USA.	araikhel@ucr.edu		Cruz, Josefa/0000-0003-3490-6591	National Institutes of Health [2R01AI036959]; National Institute of Allergy and Infectious Diseases [R01AI036959] Funding Source: NIH RePORTER	National Institutes of Health(United States Department of Health & Human ServicesNational Institutes of Health (NIH) - USA); National Institute of Allergy and Infectious Diseases(United States Department of Health & Human ServicesNational Institutes of Health (NIH) - USANIH National Institute of Allergy & Infectious Diseases (NIAID))	This work was supported by the award 2R01AI036959 from the National Institutes of Health. The funders had no role in study design, data collection and analysis, decision to publish, or preparation of the manuscript.		46	33	39	4	38	PUBLIC LIBRARY SCIENCE	SAN FRANCISCO	1160 BATTERY STREET, STE 100, SAN FRANCISCO, CA 94111 USA	1932-6203			PLOS ONE	PLoS One	SEP 26	2012	7	9
J	Kumar, J; Kumar, A; Gupta, Y; Vashisht, K; Kumar, S; Sharma, A; Kumar, R; Sharon, A; Tripathi, PK; Das, R; Singh, OP; Singh, S; Chakraborti, S; Sunil, S; Pandey, KC				Kumar, Jatin; Kumar, Ankit; Gupta, Yash; Vashisht, Kapil; Kumar, Shivam; Sharma, Arvind; Kumar, Raj; Sharon, Ashoke; Tripathi, Praveen K.; Das, Ram; Singh, Om Prakash; Singh, Shailja; Chakraborti, Soumyananda; Sunil, Sujatha; Pandey, Kailash C.			A cub and sushi domain-containing protein with esterase-like activity confers insecticide resistance in the Indian malaria vector Anopheles stephensi	JOURNAL OF BIOLOGICAL CHEMISTRY			English	Article							CULEX-QUINQUEFASCIATUS; PHYLOGENETIC ANALYSIS; CARBOXYLESTERASES	Chemical insecticides (organophosphates and pyrethroids) in the form of IRS (Indoor Residual Sprays) and LLINs (Long Lasting Insecticidal Nets) are the cornerstone for vector control, globally. However, their incessant use has resulted in widespread development of resistance in mosquito vectors, warranting continuous monitoring and investigation of the underlying mechanisms of resistance. Here, w…	[Kumar, Jatin; Vashisht, Kapil; Sharma, Arvind; Tripathi, Praveen K.; Das, Ram; Singh, Om Prakash; Chakraborti, Soumyananda; Pandey, Kailash C.] Natl Inst Malaria Res, ICMR, New Delhi, India; [Kumar, Jatin; Chakraborti, Soumyananda; Pandey, Kailash C.] Acad Sci & Innovat Res AcSIR, Ghaziabad, Uttar Pradesh, India; [Kumar, Ankit; Sunil, Sujatha] Int Ctr Genet Engn & Biotechnol, New Delhi, India; […	Indian Council of Medical Research (ICMR); ICMR - National Institute of Malaria Research (NIMR); Academy of Scientific & Innovative Research (AcSIR); Department of Biotechnology (DBT) India; International Center for Genetic Engineering & Biotechnology (ICGEB); International Center for Genetic Engineering & Biotechnology (ICGEB), New Delhi; Pennsylvania Commonwealth System of Higher Education (PCS…	Pandey, KC (corresponding author), Natl Inst Malaria Res, ICMR, New Delhi, India.;Pandey, KC (corresponding author), Acad Sci & Innovat Res AcSIR, Ghaziabad, Uttar Pradesh, India.;Pandey, KC (corresponding author), Jawaharlal Nehru Univ, Special Ctr Mol Med, New Delhi, India.	kailash.pandey@icmr.gov.in	Pandey, Kailash/H-5048-2011; Sharma, Arvind/F-7950-2019; Sharon, Ashoke/C-3916-2009; Singh, Om Prakash/B-7958-2011; Gupta, Yash/CAG-8629-2022	Sharma, Arvind/0000-0003-4492-2499; Sharon, Ashoke/0000-0001-5738-1607; Singh, Om Prakash/0000-0001-5135-6654; Gupta, Yash/0000-0003-3002-1315; KUMAR, JATIN/0009-0001-2740-297X	Indo-Korean Grant MSICT/NRF [2018M3A9H5055614]; ICMR [6/9-7(290)/2022-ECD-II]; CSIR [09/905(0023)/2020-EMR-I]	Indo-Korean Grant MSICT/NRF; ICMR(Indian Council of Medical Research (ICMR)); CSIR(Council of Scientific & Industrial Research (CSIR) - India)	This study was partially supported by the Indo-Korean Grant MSICT/NRF no. 2018M3A9H5055614 (2018-22) , ICMR grant no. 6/9-7(290)/2022-ECD-II and CSIR fellowship no. 09/905(0023)/2020-EMR-I. The manuscript is approved by the institute publication committee and bears the ICMR-NIMR publication committee no. RIC-36/2023.		51	0	0	6	6	ELSEVIER	AMSTERDAM	RADARWEG 29, 1043 NX AMSTERDAM, NETHERLANDS		1083-351X		J BIOL CHEM	J. Biol. Chem.	OCT	2024	300	10
J	Li, T; Cao, CW; Yang, T; Zhang, L; He, L; Xi, ZY; Bian, GW; Liu, NN				Li, Ting; Cao, Chuanwang; Yang, Ting; Zhang, Lee; He, Lin; Xi, Zhiyong; Bian, Guowu; Liu, Nannan			A G-protein-coupled receptor regulation pathway in cytochrome P450-mediated permethrin-resistance in mosquitoes, Culex quinquefasciatus	SCIENTIFIC REPORTS			English	Article							INSECTICIDE RESISTANCE; DROSOPHILA-MELANOGASTER; PYRETHROID RESISTANCE; HOUSE-FLIES; GENES; EXPRESSION; INDUCTION; CYP6D1; TARGETS; CAMP	Rhodopsin-like G protein-coupled receptors (GPCRs) are known to be involved in the GPCR signal transduction system and regulate many essential physiological processes in organisms. This study, for the first time, revealed that knockdown of the rhodopsin-like GPCR gene in resistant mosquitoes resulted in a reduction of mosquitoes' resistance to permethrin, simultaneously reducing the expression of…	[Li, Ting; Cao, Chuanwang; Yang, Ting; He, Lin; Liu, Nannan] Auburn Univ, Dept Entomol & Plant Pathol, Auburn, AL 36849 USA; [Zhang, Lee] Auburn Univ, Genom Lab, Auburn, AL 36849 USA; [Xi, Zhiyong; Bian, Guowu] Michigan State Univ, Dept Microbiol & Mol Genet, E Lansing, MI 48824 USA	Auburn University System; Auburn University; Auburn University System; Auburn University; Michigan State University	Liu, NN (corresponding author), Auburn Univ, Dept Entomol & Plant Pathol, Auburn, AL 36849 USA.	liunann@auburn.edu	Zhang, Ruiyan/HHC-5329-2022; Li, Ting/ABG-2699-2021; Xi, Zhiyong/AAD-7936-2022						42	53	57	4	56	NATURE PORTFOLIO	BERLIN	HEIDELBERGER PLATZ 3, BERLIN, 14197, GERMANY	2045-2322			SCI REP-UK	Sci Rep	DEC 10	2015	5
J	Harmon, B; Bird, SW; Schudel, BR; Hatch, AV; Rasley, A; Negrete, OA				Harmon, Brooke; Bird, Sara W.; Schudel, Benjamin R.; Hatch, Anson V.; Rasley, Amy; Negrete, Oscar A.			A Genome-Wide RNA Interference Screen Identifies a Role for Wnt/β-Catenin Signaling during Rift Valley Fever Virus Infection	JOURNAL OF VIROLOGY			English	Article							MESSENGER-RNA; NSS PROTEIN; DOWN-REGULATION; X-PROTEIN; GENE; CELLS; ASSAY; NUCLEOPROTEIN; REPLICATION; INHIBITION	Rift Valley fever virus (RVFV) is an arbovirus within the Bunyaviridae family capable of causing serious morbidity and mortality in humans and livestock. To identify host factors involved in bunyavirus replication, we employed genome-wide RNA interference (RNAi) screening and identified 381 genes whose knockdown reduced infection. The Wnt pathway was the most represented pathway when gene hits we…	[Harmon, Brooke; Bird, Sara W.; Schudel, Benjamin R.; Hatch, Anson V.; Negrete, Oscar A.] Sandia Natl Labs, Biotechnol & Bioengn Dept, Livermore, CA 94551 USA; [Rasley, Amy] Lawrence Livermore Natl Lab, Biosci & Biotechnol Div, Livermore, CA USA	United States Department of Energy (DOE); Sandia National Laboratories; United States Department of Energy (DOE); Lawrence Livermore National Laboratory	Negrete, OA (corresponding author), Sandia Natl Labs, Biotechnol & Bioengn Dept, Livermore, CA 94551 USA.	onegret@sandia.gov			Laboratory Directed Research and Development (LDRD); U.S. Department of Energy's National Nuclear Security Administration [DE-AC04-94AL85000]	Laboratory Directed Research and Development (LDRD); U.S. Department of Energy's National Nuclear Security Administration(National Nuclear Security Administration)	This work was funded by Laboratory Directed Research and Development (LDRD) grants given to Oscar A. Negrete at Sandia National Laboratories (SNL). SNL is a multiprogram laboratory managed and operated by Sandia Corporation, a wholly owned subsidiary of Lockheed Martin Corporation, for the U.S. Department of Energy's National Nuclear Security Administration under contract DE-AC04-94AL85000. The f…		60	31	32	0	13	AMER SOC MICROBIOLOGY	WASHINGTON	1752 N ST NW, WASHINGTON, DC 20036-2904 USA	0022-538X	1098-5514		J VIROL	J. Virol.	AUG	2016	90	16
J	Bai, L; Wang, LL; Vega-Rodríguez, J; Wang, GD; Wang, SB				Bai, Liang; Wang, Lili; Vega-Rodriguez, Joel; Wang, Guandong; Wang, Sibao			A Gut Symbiotic Bacterium Serratia marcescens Renders Mosquito Resistance to Plasmodium Infection Through Activation of Mosquito Immune Responses	FRONTIERS IN MICROBIOLOGY			English	Article						Anopheles mosquito; gut symbiont; antiparasitic defense; malaria transmission; immune activation	COMPLEMENT-LIKE PROTEIN; ANOPHELES-GAMBIAE; MALARIA PARASITE; POPULATION-DYNAMICS; IMD PATHWAYS; EXPRESSION; FALCIPARUM; GENES; REFRACTORINESS; MELANIZATION	The malaria development in the mosquito midgut is a complex process that results in considerable parasite losses. The mosquito gut microbiota influences the outcome of pathogen infection in mosquitoes, but the underlying mechanisms through which gut symbiotic bacteria affect vector competence remain elusive. Here, we identified two Serratia strains (Y1 and J1) isolated from field-caught female An…	[Bai, Liang] Tongji Univ, Sch Life Sci & Technol, Shanghai, Peoples R China; [Bai, Liang; Wang, Lili; Wang, Guandong; Wang, Sibao] Chinese Acad Sci, Shanghai Inst Biol Sci, Key Lab Insect Dev & Evolutionary Biol, Ctr Excellence Mol Plant Sci,Inst Plant Physiol &, Shanghai, Peoples R China; [Wang, Lili; Wang, Guandong] Univ Chinese Acad Sci, Beijing, Peoples R China; [Vega-Rodriguez, Joel] NIAID, …	Tongji University; Chinese Academy of Sciences; Center for Excellence in Molecular Plant Sciences, CAS; Chinese Academy of Sciences; University of Chinese Academy of Sciences, CAS; National Institutes of Health (NIH) - USA; NIH National Institute of Allergy & Infectious Diseases (NIAID)	Wang, SB (corresponding author), Chinese Acad Sci, Shanghai Inst Biol Sci, Key Lab Insect Dev & Evolutionary Biol, Ctr Excellence Mol Plant Sci,Inst Plant Physiol &, Shanghai, Peoples R China.	sbwang@sibs.ac.cn	Wang, Sibao/ABG-8983-2021; wang, lili/HDL-7210-2022; VegaRodriguez, Joel/LNR-2151-2024	Wang, Sibao/0000-0002-5880-0815	National Natural Science Foundation of China [31830086, 31772534, 31472044, 31501703]; Key Research Program of the Chinese Academy of Sciences [KFZD-SW-219]; Strategic Priority Research Program of Chinese Academy of Sciences [XDB11010500]; One Hundred Talents Program of the Chinese Academy of Sciences [2013OHTP01]	National Natural Science Foundation of China(National Natural Science Foundation of China (NSFC)); Key Research Program of the Chinese Academy of Sciences(Chinese Academy of Sciences); Strategic Priority Research Program of Chinese Academy of Sciences(Chinese Academy of Sciences); One Hundred Talents Program of the Chinese Academy of Sciences(Chinese Academy of Sciences)	This work was supported by grants from the National Natural Science Foundation of China (grants 31830086, 31772534, 31472044, 31501703 to SW), the Key Research Program of the Chinese Academy of Sciences (grant KFZD-SW-219 to SW), the Strategic Priority Research Program of Chinese Academy of Sciences (grant XDB11010500 to SW), and One Hundred Talents Program of the Chinese Academy of Sciences (gra…		47	91	102	9	73	FRONTIERS MEDIA SA	LAUSANNE	AVENUE DU TRIBUNAL FEDERAL 34, LAUSANNE, CH-1015, SWITZERLAND	1664-302X			FRONT MICROBIOL	Front. Microbiol.	JUL 18	2019	10
J	Deng, YH; Ren, SY; Liu, Q; Zhou, D; Zhong, CM; Jin, YB; Xie, LH; Gu, JB; Xiao, CL				Deng, Yuhua; Ren, Shuyi; Liu, Qiong; Zhou, Dan; Zhong, Caimei; Jin, Yabin; Xie, Lihua; Gu, Jinbao; Xiao, Chuanle			A high heterozygosity genome assembly of Aedes albopictus enables the discovery of the association of PGANT3 with blood-feeding behavior	BMC GENOMICS			English	Article						Aedes albopictus; Genome assemble; Hematophagous behavior; PGANT3; Heterozygosity	CELL-ADHESION; PHYLOGENETIC ANALYSIS; O-GLYCOSYLATION; TOOL; SYSTEM; EXPRESSION; ALIGNMENT; PROVIDES; PROGRAM; AEGYPTI	The Asian tiger mosquito, Aedes albopictus, is a global invasive species, notorious for its role in transmitting dangerous human arboviruses such as dengue and Chikungunya. Although hematophagous behavior is repulsive, it is an effective strategy for mosquitoes like Aedes albopictus to transmit viruses, posing a significant risk to human health. However, the fragmented nature of the Ae. albopictu…	[Deng, Yuhua; Jin, Yabin] First Peoples Hosp Foshan, Inst Translat Med Res, 81 North Lingnan Ave, Foshan, Peoples R China; [Xiao, Chuanle] Sun Yat sen Univ, Zhongshan Ophthalm Ctr, State Key Lab Ophthalmol, 7 Jinsui Rd, Guangzhou, Peoples R China; [Ren, Shuyi; Gu, Jinbao] Southern Med Univ, Inst Trop Med, Sch Publ Hlth, Dept Pathogen Biol, Guangzhou, Peoples R China; [Liu, Qiong] Northwest Univ, …	Sun Yat Sen University; Southern Medical University - China; Northwest University Xi'an; Fujian Medical University	Xiao, CL (corresponding author), Sun Yat sen Univ, Zhongshan Ophthalm Ctr, State Key Lab Ophthalmol, 7 Jinsui Rd, Guangzhou, Peoples R China.;Gu, JB (corresponding author), Southern Med Univ, Inst Trop Med, Sch Publ Hlth, Dept Pathogen Biol, Guangzhou, Peoples R China.	gujinbao@smu.edu.cn; xiaochuanle@126.com	Gu, Jinbao/AAE-6764-2021; Deng, Yuhua/KYZ-7843-2024		Basic and Applied Basic Research Foundation of GuangDong Province	Basic and Applied Basic Research Foundation of GuangDong Province	We thank all authors for contributing to these works. Thanks Beijing BerryGenomics Co., Ltd (Beijing, China) for carrying out all sequencing procedures.		81	1	1	2	8	BMC	LONDON	CAMPUS, 4 CRINAN ST, LONDON N1 9XW, ENGLAND	1471-2164			BMC GENOMICS	BMC Genomics	APR 3	2024	25	1
J	Zhu, YB; Zhang, C; Zhang, LM; Yang, Y; Yu, X; Wang, JL; Liu, QY; Wang, PH; Cheng, G				Zhu, Yibin; Zhang, Chi; Zhang, Liming; Yang, Yun; Yu, Xi; Wang, Jinglin; Liu, Qiyong; Wang, Penghua; Cheng, Gong			A human-blood-derived microRNA facilitates flavivirus infection in fed mosquitoes	CELL REPORTS			English	Article							RNA INTERFERENCE; VIRUS; ACQUISITION	Hematophagous arthropods, such as mosquitoes, naturally carry and transmit hundreds of arboviruses to humans. Blood meal is a predominant physical interface that shapes cross-species communications among humans, bloodsuckers, and arboviruses. Here, we identify a human-blood-derived microRNA, hsa-miR-1505p, that interferes with a mosquito antiviral system to facilitate flavivirus infection and tra…	[Zhu, Yibin; Zhang, Chi; Zhang, Liming; Yang, Yun; Yu, Xi; Cheng, Gong] Tsinghua Univ, Sch Med, Tsinghua Peking Ctr Life Sci, Beijing 100084, Peoples R China; [Zhu, Yibin; Cheng, Gong] Shenzhen Bay Lab, Inst Infect Dis, Shenzhen 518000, Guangdong, Peoples R China; [Zhu, Yibin; Cheng, Gong] Shenzhen Ctr Dis Control & Prevent, Inst Pathogen Organ, Shenzhen 518055, Guangdong, Peoples R China; [Liu, …	Tsinghua University; Shenzhen Bay Laboratory; Shenzhen Center for Disease Control & Prevention (SZCDC); Chinese Center for Disease Control & Prevention; University of Connecticut	Cheng, G (corresponding author), Tsinghua Univ, Sch Med, Tsinghua Peking Ctr Life Sci, Beijing 100084, Peoples R China.;Cheng, G (corresponding author), Shenzhen Bay Lab, Inst Infect Dis, Shenzhen 518000, Guangdong, Peoples R China.;Cheng, G (corresponding author), Shenzhen Ctr Dis Control & Prevent, Inst Pathogen Organ, Shenzhen 518055, Guangdong, Peoples R China.	gongcheng@mail.tsinghua.edu.cn	Zhu, Yibin/KIL-3342-2024; wang, Penghua/AAL-4011-2020; Li, Yong/AAA-1220-2022; Zhang, Liming/KBQ-7223-2024	Liu, Qiyong/0000-0003-4066-7988; Zhang, Liming/0000-0002-3500-9043	National Key Research and Development Plan of China [2020YFC1200100, 2021YFC2300200, 2018YFA0507202, 2018ZX09711003-004-003]; National Natural Science Foundation of China [82102389, 31825001, 81730063, 8191101056]; Shenzhen San-Ming Project for Prevention and Research on Vector-Borne Diseases [SZSM201611064]; Yunnan Chenggong expert workstation [202005AF150034]	National Key Research and Development Plan of China(National Key Research & Development Program of China); National Natural Science Foundation of China(National Natural Science Foundation of China (NSFC)); Shenzhen San-Ming Project for Prevention and Research on Vector-Borne Diseases; Yunnan Chenggong expert workstation	We thank the core facilities of the Center for Life Sciences and Center of Biomedical Analysis for technical assistance (Tsinghua University) . This work was funded by the grants from the National Key Research and Development Plan of China (2020YFC1200100, 2021YFC2300200, 2018YFA0507202, and 2018ZX09711003-004-003) , the National Natural Science Foundation of China (82102389, 31825001, 81730063, …		45	14	16	6	41	CELL PRESS	CAMBRIDGE	50 HAMPSHIRE ST, FLOOR 5, CAMBRIDGE, MA 02139 USA	2211-1247			CELL REP	Cell Reports	DEC 14	2021	37	11
J	Li, L; Gu, L; Tu, L; Deng, SJ; Hu, JP; Zhang, ZY; Li, JL; Zhang, MC; Cao, J; Tang, JX; Zhu, GD				Li, Lin; Gu, Ling; Tu, Lei; Deng, Si-Jia; Hu, Ju-Ping; Zhang, Zi-Ye; Li, Ju-Lin; Zhang, Mei-Chun; Cao, Jun; Tang, Jian-Xia; Zhu, Guo-Ding			A Leg Cuticle Protein Enhances the Resistance of Anopheles sinensis Mosquitoes to Deltamethrin	INTERNATIONAL JOURNAL OF MOLECULAR SCIENCES			English	Article						anophelines; pyrethroid resistance; cuticle thickening; decreased penetration; RNAi	CUTICULAR PROTEINS; DIPTERA; DSRNA	Insecticide resistance in mosquitoes has become a severe impediment to global vector control and manifests as decreased insecticide effectiveness. The role of target site mutations and detoxification enzymes as resistance markers has been documented in mosquitoes; however, the emergence of complex resistant phenotypes suggest the occurrence of additional mechanisms. Cuticular proteins (CPs) are k…	[Li, Lin; Gu, Ling; Zhang, Zi-Ye; Cao, Jun; Tang, Jian-Xia; Zhu, Guo-Ding] Nanjing Med Univ, Sch Publ Hlth, Nanjing 211166, Peoples R China; [Li, Lin; Gu, Ling; Deng, Si-Jia; Hu, Ju-Ping; Zhang, Zi-Ye; Li, Ju-Lin; Zhang, Mei-Chun; Cao, Jun; Tang, Jian-Xia; Zhu, Guo-Ding] Jiangsu Inst Parasit Dis, Jiangsu Prov Key Lab Parasite & Vector Control Tec, Key Lab Parasit Dis Control & Prevent, Natl Hlth …	Nanjing Medical University; Jiangnan University	Tang, JX; Zhu, GD (corresponding author), Nanjing Med Univ, Sch Publ Hlth, Nanjing 211166, Peoples R China.;Tang, JX; Zhu, GD (corresponding author), Jiangsu Inst Parasit Dis, Jiangsu Prov Key Lab Parasite & Vector Control Tec, Key Lab Parasit Dis Control & Prevent, Natl Hlth Commiss,Jiangsu Prov Med Key lab, Wuxi 214064, Peoples R China.;Zhu, GD (corresponding author), Jiangnan Univ, Wuxi Sch Me…	lil1221@163.com; glgl09@163.com; 15797821819@163.com; dsj780078@163.com; hujp622@163.com; zzy_8882024@163.com; lijulin301@163.com; z02m14c588@aliyun.com; caojuncn@hotmail.com; tangjianxia@jipd.com; zhuguoding@jipd.com	Zhang, Meichun/JVY-6981-2024; Tang, Jianxia/AAQ-5928-2020		Key Research and Development Program sponsored by the Ministry of Science and Technology (MOST); Key Research and Development Program [2023YFA1801004]; Ministry of Science and Technology (MOST); National Natural Science Foundation of China [82261128002, 2022YFML1003]; Gates Foundation joint program	Key Research and Development Program sponsored by the Ministry of Science and Technology (MOST); Key Research and Development Program; Ministry of Science and Technology (MOST)(Ministry of Science and Technology, China); National Natural Science Foundation of China(National Natural Science Foundation of China (NSFC)); Gates Foundation joint program	This research was funded by the Key Research and Development Program sponsored by the Ministry of Science and Technology (MOST), grant number (2023YFA1801004), and National Natural Science Foundation of China and Gates Foundation joint program, grant number (82261128002, 2022YFML1003).		49	0	0	3	3	MDPI	BASEL	MDPI AG, Grosspeteranlage 5, CH-4052 BASEL, SWITZERLAND	1661-6596	1422-0067		INT J MOL SCI	Int. J. Mol. Sci.	MAR	2025	26	5
J	Shin, SW; Zou, Z; Raikhel, AS				Shin, Sang Woon; Zou, Zhen; Raikhel, Alexander S.			A new factor in the Aedes aegypti immune response: CLSP2 modulates melanization	EMBO REPORTS			English	Article						IMD; Toll; prophenoloxidase	DORSAL-VENTRAL PATTERN; SERINE-PROTEASE; ANOPHELES-GAMBIAE; RECEPTOR; TOLL; INFECTION	Microbial infections in the mosquito Aedes aegypti activate the newly identified CLSP1 and CLSP2 genes, which encode modular proteins composed of elastase-like serine protease and C-type lectin domains. These genes are predominantly regulated by the immune deficiency pathway, but also by the Toll pathway. Silencing of CLSP2, but not CLSP1, results in the activation of prophenoloxidase (PPO), the …	[Shin, Sang Woon; Zou, Zhen; Raikhel, Alexander S.] Univ Calif Riverside, Dept Entomol, Riverside, CA 92521 USA	University of California System; University of California Riverside	Shin, SW (corresponding author), Univ Calif Riverside, Dept Entomol, 3401 Watkins Dr, Riverside, CA 92521 USA.	sang.shin@ucr.edu; alexander.raikhel@ucr.edu	zou, zhen/C-6134-2016	zou, zhen/0000-0003-3550-7656; Shin, Sang Woon/0000-0001-9467-0803	National Institutes of Health/National Institute of Allergy Infectious Diseases [RO1 AI059492]	National Institutes of Health/National Institute of Allergy Infectious Diseases(United States Department of Health & Human ServicesNational Institutes of Health (NIH) - USANIH National Institute of Allergy & Infectious Diseases (NIAID)NIH National Institute of Neurological Disorders & Stroke (NINDS))	This work was supported by National Institutes of Health/National Institute of Allergy Infectious Diseases grant RO1 AI059492.		22	35	35	2	27	WILEY	HOBOKEN	111 RIVER ST, HOBOKEN 07030-5774, NJ USA	1469-221X	1469-3178		EMBO REP	EMBO Rep.	SEP	2011	12	9
J	Kajla, MK; Shi, L; Li, B; Luckhart, S; Li, JY; Paskewitz, SM				Kajla, Mayur K.; Shi, Lei; Li, Bin; Luckhart, Shirley; Li, Jianyong; Paskewitz, Susan M.			A New Role for an Old Antimicrobial: Lysozyme c-1 Can Function to Protect Malaria Parasites in Anopheles Mosquitoes	PLOS ONE			English	Article							PLASMODIUM-BERGHEI; SEPHADEX BEADS; GAMBIAE; MELANIZATION; LAMININ; DETERMINANT; ACTIVATION; INVASION; SURFACE; BINDS	Background: Plasmodium requires an obligatory life stage in its mosquito host. The parasites encounter a number of insults while journeying through this host and have developed mechanisms to avoid host defenses. Lysozymes are a family of important antimicrobial immune effectors produced by mosquitoes in response to microbial challenge. Methodology/Principal Findings: A mosquito lysozyme was ident…	[Kajla, Mayur K.; Shi, Lei; Li, Bin; Paskewitz, Susan M.] Univ Wisconsin, Dept Entomol, Madison, WI 53706 USA; [Shi, Lei] Univ Wisconsin, Sch Med & Publ Hlth, Sect Allergy Pulm & Crit Care, Dept Med, Madison, WI 53706 USA; [Li, Bin] Univ Calif Davis, Microbiol Sect, Coll Biol Sci, Davis, CA 95616 USA; [Luckhart, Shirley] Univ Calif Davis, Sch Med, Dept Med Microbiol & Immunol, Davis, CA 95616 USA…	University of Wisconsin System; University of Wisconsin Madison; University of Wisconsin System; University of Wisconsin Madison; University of California System; University of California Davis; University of California System; University of California Davis; Virginia Polytechnic Institute & State University	Kajla, MK (corresponding author), Univ Wisconsin, Dept Entomol, Madison, WI 53706 USA.	paskewit@entomology.wisc.edu		Luckhart, Shirley/0000-0001-5047-4683	NIH [AI037083]	NIH(United States Department of Health & Human ServicesNational Institutes of Health (NIH) - USA)	This work was supported by NIH grant AI037083 to SP. The funders had no role in study design, data collection and analysis, decision to publish, or preparation of the manuscript.		39	31	36	0	12	PUBLIC LIBRARY SCIENCE	SAN FRANCISCO	1160 BATTERY STREET, STE 100, SAN FRANCISCO, CA 94111 USA	1932-6203			PLOS ONE	PLoS One	MAY 6	2011	6	5
J	Meleshkevitch, EA; Voronov, DA; Miller, MM; Penneda, M; Fox, JM; Metzler, R; Boudko, DY				Meleshkevitch, Ella A.; Voronov, Dmitri A.; Miller, Melissa M.; Penneda, Maria; Fox, Jeffrey M.; Metzler, Ryan; Boudko, Dmitri Y.			A novel eukaryotic Na+ methionine selective symporter is essential for mosquito development	INSECT BIOCHEMISTRY AND MOLECULAR BIOLOGY			English	Article						Amino acids transport; Methionine; Hatching induced RNA interference (hiRNAi); Epithelial cell; Neurons; Mosquito; Larvae; SLC6	AMINO-ACID TRANSPORTERS; RNA INTERFERENCE; EXPRESSION; FAMILY; INFORMATION; SEQUENCE; AFFINITY; PATHWAYS; CLONING; SEARCH	AeNAT5 (NCBI, ABZ81822), an orphan member of the insect-specific Nutrient Amino acid Transporter subfamily of SoLute Carrier family 6 (NAT-SLC6) and the first representative of a novel eukaryotic methionine-selective transport system (M), was cloned from cDNA of the vector mosquito, Aedes aegypti. It has orphan orthologs throughout several mosquito genomes, but not in Drosophila or outside Dipter…	[Meleshkevitch, Ella A.; Fox, Jeffrey M.; Metzler, Ryan; Boudko, Dmitri Y.] Rosalind Franklin Univ, Dept Physiol & Biophys, Chicago Med Sch, N Chicago, IL 60064 USA; [Voronov, Dmitri A.] Inst Informat Transmiss Problems, Moscow 127994, Russia; [Voronov, Dmitri A.] Moscow MV Lomonosov State Univ, AN Belozersky Inst Physicochem Biol, Moscow 119991, Russia; [Meleshkevitch, Ella A.; Voronov, Dmitri A…	Chicago Medical School; Rosalind Franklin University of Medicine & Science; Kharkevich Institute for Information Transmission Problems of the RAS; Lomonosov Moscow State University; State University System of Florida; University of Florida	Boudko, DY (corresponding author), Rosalind Franklin Univ, Dept Physiol & Biophys, Chicago Med Sch, 3333 Green Bay Rd, N Chicago, IL 60064 USA.	dmitri.boudko@rosalindfranklin.edu	Voronov, Dmitry/ABG-1072-2021	Boudko, Dmitri/0000-0002-1899-044X	NSF; [R56AI030464 NIH-NIAID]	NSF(National Science Foundation (NSF));	This work was supported by a R56AI030464 NIH-NIAID research grant (D.B.). M.P. was supported by a NSF slimmer research fellowship, Research Experience for Undergraduates (REU). We appreciate Drs. L. Ebihara and H. Sackin and their lab personnel for providing X. laevis eggs, and Dr. M. Nanazashvili for the helpful suggestions and editing of the manuscript.		57	11	12	1	24	PERGAMON-ELSEVIER SCIENCE LTD	OXFORD	THE BOULEVARD, LANGFORD LANE, KIDLINGTON, OXFORD OX5 1GB, ENGLAND	0965-1748	1879-0240		INSECT BIOCHEM MOLEC	Insect Biochem. Mol. Biol.	AUG	2013	43	8
J	Troupin, A; Londono-Renteria, B; Conway, MJ; Cloherty, E; Jameson, S; Higgs, S; Vanlandingham, DL; Fikrig, E; Colpitts, TM				Troupin, Andrea; Londono-Renteria, Berlin; Conway, Michael J.; Cloherty, Erin; Jameson, Samuel; Higgs, Stephen; Vanlandingham, Dana L.; Fikrig, Erol; Colpitts, Tonya M.			A novel mosquito ubiquitin targets viral envelope protein for degradation and reduces virion production during dengue virus infection	BIOCHIMICA ET BIOPHYSICA ACTA-GENERAL SUBJECTS			English	Article						Dengue virus; Mosquito transmission; Ubiquitin; Protein degradation; Arbovirus	NF-KAPPA-B; AEDES-AEGYPTI; WEST-NILE; RNA INTERFERENCE; GENE-EXPRESSION; HOST FACTORS; PROTEASOME; REPLICATION; CHAINS; PATHWAY	Background: Dengue virus (DENV) is a mosquito-borne flavivirus that causes significant human disease and mortality in the tropics and subtropics. By examining the effects of virus infection on gene expression, and interactions between virus and vector, new targets for prevention of infection and novel treatments may be identified in mosquitoes. We previously performed a microarray analysis of the…	[Troupin, Andrea; Londono-Renteria, Berlin; Colpitts, Tonya M.] Univ South Carolina, Sch Med, Dept Pathol Microbiol & Immunol, Columbia, SC 29209 USA; [Conway, Michael J.] Cent Michigan Univ, Coll Med, Foundat Sci, Mt Pleasant, MI 48859 USA; [Cloherty, Erin; Jameson, Samuel] Tulane Univ, Dept Trop Med, Sch Publ Hlth, New Orleans, LA 70112 USA; [Higgs, Stephen; Vanlandingham, Dana L.] Kansas State…	University of South Carolina System; University of South Carolina Columbia; Central Michigan University; Tulane University; Kansas State University; Kansas State University; Yale University; Howard Hughes Medical Institute	Colpitts, TM (corresponding author), Univ South Carolina, Sch Med, Dept Pathol Microbiol & Immunol, Columbia, SC 29209 USA.	tonya.colpitts@uscmed.sc.edu	Londono, Berlin/I-8830-2019	Jameson, Samuel/0000-0001-7242-3473; Londono-Renteria, Berlin/0000-0001-5956-5274; Colpitts, Tonya/0000-0003-3915-1554	NIH [K22 AI103067-01, UO1 AI070343]	NIH(United States Department of Health & Human ServicesNational Institutes of Health (NIH) - USA)	This work was supported by NIH grants K22 AI103067-01 and UO1 AI070343. E.F. is an Investigator of the Howard Hughes Medical Institute. We thank Dr. John F. Anderson and the CAES (New Haven, CT) as well as Drs. Patricia Scaraffia and Dawn Wesson at Tulane University School of Public Health for mosquito rearing assistance and experimental insights. Author Contributions: T.M.C., A.T. and B.L.R. des…		69	20	20	0	18	ELSEVIER SCIENCE BV	AMSTERDAM	PO BOX 211, 1000 AE AMSTERDAM, NETHERLANDS	0304-4165	1872-8006		BBA-GEN SUBJECTS	Biochim. Biophys. Acta-Gen. Subj.	SEP	2016	1860	9
J	Abbasi, R; Heschuk, D; Kim, B; Whyard, S				Abbasi, Roohollah; Heschuk, Daniel; Kim, Brandon; Whyard, Steve			A novel paperclip double-stranded RNA structure demonstrates clathrin-independent uptake in the mosquito Aedes aegypti	INSECT BIOCHEMISTRY AND MOLECULAR BIOLOGY			English	Article						RNA interference (RNAi); Endocytosis; Chlorpromazine; dsRNA-insecticide; Resistance	RECEPTOR-MEDIATED ENDOCYTOSIS; INTERFERENCE; DSRNA; ENDOSOMES; DELIVERY; INSECTS; PATHWAY	RNA interference (RNAi) has become a widely used technique of knocking down a gene's expression in insects, but its efficacy in some species is limited by a reduced ability of the cells to take in and disperse the double stranded RNA (dsRNA) throughout the cytoplasm. While RNA transport proteins such as SID-1 and its orthologues can facilitate dsRNA uptake in some invertebrate species, dsRNA upta…	[Abbasi, Roohollah; Heschuk, Daniel; Kim, Brandon; Whyard, Steve] Univ Manitoba, Dept Biol Sci, 50 Sifton Rd, Winnipeg, MB R3T 2N2, Canada; [Abbasi, Roohollah] Univ Isfahan, Fac Biol Sci & Technol, Dept Plant & Anim Biol, Esfahan, Iran	University of Manitoba; University of Isfahan	Whyard, S (corresponding author), Univ Manitoba, Dept Biol Sci, 50 Sifton Rd, Winnipeg, MB R3T 2N2, Canada.	roohollahabbasi@gmail.com; heschukd@myumanitoba.ca; kimkm@myumanitoba.ca; Steve.Whyard@umanitoba.ca	Abbasi, Roohollah/ABF-2721-2021	Whyard, Steve/0000-0002-9874-7780; Heschuk, Daniel/0000-0002-5732-4028; Kim, Brandon/0000-0003-0643-0573	Natural Sciences and Engineering Research Council (NSERC) [491898]; NSERC Student Research Awards	Natural Sciences and Engineering Research Council (NSERC)(Natural Sciences and Engineering Research Council of Canada (NSERC)); NSERC Student Research Awards(Natural Sciences and Engineering Research Council of Canada (NSERC))	This work was supported by the Natural Sciences and Engineering Research Council (NSERC), grant number 491898, and NSERC Student Research Awards to DH and BK.		56	28	30	3	26	PERGAMON-ELSEVIER SCIENCE LTD	OXFORD	THE BOULEVARD, LANGFORD LANE, KIDLINGTON, OXFORD OX5 1GB, ENGLAND	0965-1748	1879-0240		INSECT BIOCHEM MOLEC	Insect Biochem. Mol. Biol.	DEC	2020	127
J	Yan, R; Chen, PT; Xu, ZY; Qian, JL; Zhu, GN; Jin, YF; Chen, BS; Chen, ML				Yan, Ru; Chen, Peitong; Xu, Zhanyi; Qian, Jiali; Zhu, Guonian; Jin, Yongfeng; Chen, Bosheng; Chen, Mengli			A potential link between aromatics-induced oviposition repellency behaviors and specific odorant receptor of Aedes albopictus	PEST MANAGEMENT SCIENCE			English	Article						Aedes albopictus; odorant receptor; aromatics; oviposition repellency; RNAi	CHEMICAL ECOLOGY; GENE-EXPRESSION; CULEX-QUINQUEFASCIATUS; BLOOD MEAL; MOSQUITO; ATTRACTANTS; DIPTERA; IDENTIFICATION; CRESOL	BACKGROUND: The Asian tiger mosquito, Aedes albopictus, is a competent vector for the spread of several viral arboviruses including dengue, chikungunya, and Zika. Several vital mosquito behaviors linked to survival and reproduction are primarily dependent on a sophisticated olfactory system for semiochemical perception. However, a limited number of studies has hampered our understanding of the re…	[Yan, Ru; Jin, Yongfeng] Zhejiang Univ, Coll Life Sci, Hangzhou, Peoples R China; [Chen, Peitong; Xu, Zhanyi; Qian, Jiali; Zhu, Guonian] Zhejiang Univ, Inst Pesticide & Environm Toxicol, Hangzhou, Peoples R China; [Chen, Bosheng; Chen, Mengli] Zhejiang A&F Univ, Coll Adv Agr Sci, Key Lab Qual Improvement Agr Prod Zhejiang Prov, Hangzhou 311302, Peoples R China	Zhejiang University; Zhejiang University; Zhejiang A&F University	Chen, BS; Chen, ML (corresponding author), Zhejiang A&F Univ, Coll Adv Agr Sci, Key Lab Qual Improvement Agr Prod Zhejiang Prov, Hangzhou 311302, Peoples R China.	bchen13@zafu.edu.cn; cmlmeng@zafu.edu.cn	陈, 梦丽/HGB-6013-2022		National Nature Science Foundation of China [32300447]	National Nature Science Foundation of China(National Natural Science Foundation of China (NSFC))	We thank Zhejiang Provincial Center for Disease Control and Prevention provide the Ae. albopictus strain. This work was supported by National Nature Science Foundation of China (32300447).		62	3	3	14	33	JOHN WILEY & SONS LTD	CHICHESTER	THE ATRIUM, SOUTHERN GATE, CHICHESTER PO19 8SQ, W SUSSEX, ENGLAND	1526-498X	1526-4998		PEST MANAG SCI	Pest Manag. Sci.	JUL	2024	80	7
J	Kim, M; Denlinger, DL				Kim, Mijung; Denlinger, David L.			A potential role for ribosomal protein S2 in the gene network regulating reproductive diapause in the mosquito Culex pipiens	JOURNAL OF COMPARATIVE PHYSIOLOGY B-BIOCHEMICAL SYSTEMS AND ENVIRONMENTAL PHYSIOLOGY			English	Article						Diapause; Culex pipiens; Ribosomal protein S2; RNAi; Oogenesis; Juvenile hormone	NORTHERN HOUSE MOSQUITO; OVARIAN DEVELOPMENT; EXPRESSION; OOGENESIS; DIPTERA; GROWTH	We propose that a shut-down in expression of ribosomal protein S2 (rpS2) contributes to regulation of diapause in adult females of Culex pipiens. While this gene is expressed continuously in nondiapausing females reared under long-day conditions, it is strongly down-regulated 5-18 days after adult eclosion in females reared under the short-day conditions that induce diapause. The possibility that…	[Kim, Mijung; Denlinger, David L.] Ohio State Univ, Dept Entomol, Columbus, OH 43210 USA; [Kim, Mijung] Univ Illinois, Dept Biopharmaceut Sci, Chicago, IL 60607 USA	University System of Ohio; Ohio State University; University of Illinois System; University of Illinois Chicago; University of Illinois Chicago Hospital	Kim, M (corresponding author), Ohio State Univ, Dept Entomol, 318 W 12th Ave, Columbus, OH 43210 USA.	kim.1851@osu.edu			NIH [R01-AI058279]	NIH(United States Department of Health & Human ServicesNational Institutes of Health (NIH) - USA)	Thanks to Dr. Lyrie Bartholomay (Iowa State University) for providing tips on using the neutral red staining techniques. Hyeri Lee assisted in extracting some of the RNA samples. This study was supported in part by NIH grant R01-AI058279.		35	15	21	1	12	SPRINGER HEIDELBERG	HEIDELBERG	TIERGARTENSTRASSE 17, D-69121 HEIDELBERG, GERMANY	0174-1578	1432-136X		J COMP PHYSIOL B	J. Comp. Physiol. B-Biochem. Syst. Environ. Physiol.	FEB	2010	180	2
J	Yassine, H; Kamareddine, L; Chamat, S; Christophides, GK; Osta, MA				Yassine, Hassan; Kamareddine, Layla; Chamat, Soulaima; Christophides, George K.; Osta, Mike A.			A Serine Protease Homolog Negatively Regulates TEP1 Consumption in Systemic Infections of the Malaria Vector Anopheles gambiae	JOURNAL OF INNATE IMMUNITY			English	Article						Anopheles gambiae; Clip domain serine proteases; Mosquito innate immunity; Complement-like protein; Systemic infections	HOLOTRICHIA-DIOMPHALIA LARVAE; COMPLEMENT-LIKE PROTEIN; MANDUCA-SEXTA; HOST-DEFENSE; CLIP DOMAINS; PLASMODIUM; MASQUERADE; ACTIVATION; MOSQUITO; COLEOPTERAN	Clip domain serine protease homologs are widely distributed in insect genomes and play important roles in regulating insect immune responses, yet their exact functions remain poorly understood. Here, we show that CLIPA2, a clip domain serine protease homolog of Anopheles gambiae, regulates the consumption of the mosquito complement-like protein TEP1 during systemic bacterial infections. We provid…	[Yassine, Hassan; Kamareddine, Layla; Osta, Mike A.] Amer Univ Beirut, Dept Biol, Beirut 11072020, Lebanon; [Chamat, Soulaima] Lebanese Univ, Fac Publ Hlth, Immunol Lab, Fanar, Lebanon; [Christophides, George K.] Univ London Imperial Coll Sci Technol & Med, Dept Life Sci, London, England	American University of Beirut; Lebanese University; Imperial College London	Osta, MA (corresponding author), Amer Univ Beirut, Dept Biol, Bliss St, Beirut 11072020, Lebanon.	mo07@aub.edu.lb	Osta, Mike/IZQ-4834-2023	Kamareddine, Layla/0000-0002-4988-237X; Christophides, George/0000-0002-3323-1687	AUB University Research Board; Lebanese National Council for Scientific Research; Wellcome Trust [093587/Z/10/Z]; Wellcome Trust [093587/Z/10/Z] Funding Source: Wellcome Trust	AUB University Research Board; Lebanese National Council for Scientific Research(Centre National de la Recherche Scientifique (CNRS) - Lebanon); Wellcome Trust(Wellcome Trust); Wellcome Trust(Wellcome Trust)	We thank the American University of Beirut (AUB) Imaging Core Facility for granting free access to the confocal microscope and Kamal A. Shair Central Research Science Laboratory at AUB for providing free access to its equipment. This Work was funded by the AUB University Research Board and the Lebanese National Council for Scientific Research (to M.A.O.) and Wellcome Trust project (093587/Z/10/Z;…		42	52	59	1	12	KARGER	BASEL	ALLSCHWILERSTRASSE 10, CH-4009 BASEL, SWITZERLAND	1662-811X	1662-8128		J INNATE IMMUN	J. Innate Immun.		2014	6	6
J	Belavilas-Trovas, A; Gregoriou, ME; Tastsoglou, S; Soukia, O; Giakountis, A; Mathiopoulos, K				Belavilas-Trovas, Alexandros; Gregoriou, Maria-Eleni; Tastsoglou, Spyros; Soukia, Olga; Giakountis, Antonis; Mathiopoulos, Kostas			A species-specific lncRNA modulates the reproductive ability of the asian tiger mosquito	FRONTIERS IN BIOENGINEERING AND BIOTECHNOLOGY			English	Article						Aedes albopictus; tiger mosquito; RNAi pest control; lncRNAs (long non-coding RNAs); species-specific control	SECONDARY STRUCTURE; NONCODING RNAS; CHIKUNGUNYA; EXPRESSION; PESTICIDES; TRANSCRIPTION; EVOLUTION; OUTBREAK; REVEALS; MUCINS	Long non-coding RNA (lncRNA) research has emerged as an independent scientific field in recent years. Despite their association with critical cellular and metabolic processes in plenty of organisms, lncRNAs are still a largely unexplored area in mosquito research. We propose that they could serve as exceptional tools for pest management due to unique features they possess. These include low inter…	[Belavilas-Trovas, Alexandros; Gregoriou, Maria-Eleni; Soukia, Olga; Giakountis, Antonis; Mathiopoulos, Kostas] Univ Thessaly, Dept Biochem & Biotechnol, Lab Mol Biol & Genom, Larisa, Greece; [Tastsoglou, Spyros] Univ Thessaly, Dept Comp Sci & Biomed Informat, DIANA Lab, Larisa, Greece; [Tastsoglou, Spyros] Hellenic Pasteur Inst, Athens, Greece; [Gregoriou, Maria-Eleni] Joint FAO IAEA Ctr Nucl Te…	University of Thessaly; University of Thessaly; International Atomic Energy Agency	Mathiopoulos, K (corresponding author), Univ Thessaly, Dept Biochem & Biotechnol, Lab Mol Biol & Genom, Larisa, Greece.	kmathiop@bio.uth.gr	Giakountis, Antonis/AGU-1293-2022	Belavilas-Trovas, Alexandros/0000-0002-9069-8937; Giakountis, Antonis/0000-0001-8648-9908; Tastsoglou, Spyridon/0000-0002-0316-6239	European Union (European Social Fund-ESF) through the Operational Programmes: Human Resources Development, Education and Lifelong Learning [MIS-5000432]; Competitiveness, Entrepreneurship and Innovation (NSRF 2014-2020) in the context of the project Synthetic Biology: from omics technologies to genomic engineering (OMIC-ENGINE) [MIS-5002636]; graduate programToxicology [5002636]; Department of Bi…	European Union (European Social Fund-ESF) through the Operational Programmes: Human Resources Development, Education and Lifelong Learning; Competitiveness, Entrepreneurship and Innovation (NSRF 2014-2020) in the context of the project Synthetic Biology: from omics technologies to genomic engineering (OMIC-ENGINE); graduate programToxicology; Department of Biochemistry and Biotechnology of the Un…	This research was co-financed by: Greece and the European Union (European Social Fund-ESF) through the Operational Programmes: Human Resources Development, Education and Lifelong Learning in the context of the project Strengthening Human Resources Research Potential via Doctorate Research (MIS-5000432), implemented by the State Scholarships Foundation (IKY) (to AB-T); and Competitiveness, Entrepr…		76	7	7	6	31	FRONTIERS MEDIA SA	LAUSANNE	AVENUE DU TRIBUNAL FEDERAL 34, LAUSANNE, CH-1015, SWITZERLAND	2296-4185			FRONT BIOENG BIOTECH	Front. Bioeng. Biotechnol.	AUG 24	2022	10
J	Weng, SC; Li, HH; Li, JC; Liu, WL; Chen, CH; Shiao, SH				Weng, Shih-Che; Li, Hsing-Han; Li, Jian-Chiuan; Liu, Wei-Liang; Chen, Chun-Hong; Shiao, Shin-Hong			A Thioester-Containing Protein Controls Dengue Virus Infection in Aedes aegypti Through Modulating Immune Response	FRONTIERS IN IMMUNOLOGY			English	Article						Aedes aegypti; dengue virus; thioester-containing protein (TEP); innate immunity; transgenic mosquito	REPLICATION	Complement-like proteins in arthropods defend against invading pathogens in the early phases of infection. Thioester-containing proteins (TEPs), which exhibit high similarity to mammalian complement C3, are thought to play a key role in the innate immunity of arthropods. We identified and characterized anti-dengue virus (DENV) host factors, in particular complement-like proteins, in the mosquito …	[Weng, Shih-Che; Shiao, Shin-Hong] Natl Taiwan Univ, Coll Med, Dept Trop Med & Parasitol, Taipei, Taiwan; [Li, Hsing-Han; Li, Jian-Chiuan; Liu, Wei-Liang; Chen, Chun-Hong] Natl Hlth Res Inst, Natl Inst Infect Dis & Vaccinol, Miaoli, Taiwan; [Chen, Chun-Hong] Natl Hlth Res Inst, Natl Mosquito Borne Dis Control Res Ctr, Miaoli, Taiwan	National Taiwan University; National Health Research Institutes - Taiwan; National Health Research Institutes - Taiwan	Shiao, SH (corresponding author), Natl Taiwan Univ, Coll Med, Dept Trop Med & Parasitol, Taipei, Taiwan.;Chen, CH (corresponding author), Natl Hlth Res Inst, Natl Inst Infect Dis & Vaccinol, Miaoli, Taiwan.;Chen, CH (corresponding author), Natl Hlth Res Inst, Natl Mosquito Borne Dis Control Res Ctr, Miaoli, Taiwan.	chunhong@gmail.com; shshiao@ntu.edu.tw	Lu, Liang/HJY-5326-2023; Li, Zc/AAN-1952-2021; Chen, Chun-Hong/E-3990-2010	Weng, Shih-Che/0000-0003-3315-9125; LIU, WEI-LIANG/0000-0002-1159-1286; CHEN, CHUN-HONG/0000-0002-3028-5508; SHIAO, SHIN-HONG/0000-0002-7749-7807; Li, Hsing-Han/0000-0003-4984-7942	Ministry of Science and Technology (Taiwan) [MOST 109-2320-B-002-062-MY3, MOST 109-2327-B-400-004]; National Health Research Institutes (Taiwan) [08A1-MRGP12-035, 09A1-MRGP12-035]	Ministry of Science and Technology (Taiwan)(Ministry of Science and Technology, Taiwan); National Health Research Institutes (Taiwan)(National Health Research Institutes - Taiwan)	This work was supported by the Ministry of Science and Technology (Taiwan) MOST 109-2320-B-002-062-MY3 and MOST 109-2327-B-400-004 to S-HS. This work was also supported by the National Health Research Institutes (Taiwan) 08A1-MRGP12-035 and 09A1-MRGP12-035 to C-HC.		35	19	20	1	4	FRONTIERS MEDIA SA	LAUSANNE	AVENUE DU TRIBUNAL FEDERAL 34, LAUSANNE, CH-1015, SWITZERLAND	1664-3224			FRONT IMMUNOL	Front. Immunol.	MAY 13	2021	12
J	Mysore, K; Sun, LH; Hapairai, LK; Wang, CW; Igiede, J; Roethele, JB; Scheel, ND; Scheel, MP; Li, P; Wei, N; Severson, DW; Duman-Scheel, M				Mysore, Keshava; Sun, Longhua; Hapairai, Limb K.; Wang, Chien-Wei; Igiede, Jessica; Roethele, Joseph B.; Scheel, Nicholas D.; Scheel, Max P.; Li, Ping; Wei, Na; Severson, David W.; Duman-Scheel, Molly			A Yeast RNA-Interference Pesticide Targeting the Irx Gene Functions as a Broad-Based Mosquito Larvicide and Adulticide	INSECTS			English	Article						Aedes albopictus; Aedes aegypti; Anopheles gambiae; ATSB; Culex quinquefasciatus; insecticide; Iroquois; mosquito; RNAi; Saccharomyces cerevisiae; yeast	TOXIC SUGAR BAITS; AEDES-ALBOPICTUS; NONTARGET ORGANISMS; CULEX-QUINQUEFASCIATUS; VECTOR; PLANTS; EFFICACY; SYSTEM; ATSB	Simple Summary: It is critical that we identify new methods of preventing mosquito-borne infectious diseases, which threaten millions of people worldwide. In this investigation, we describe characterization of a new insecticide that turns off the mosquito Iroquois (Irx) gene, which is required for mosquito survival. The pesticide is synthesized in yeast, which can be fed to adult mosquitoes in a …	[Mysore, Keshava; Sun, Longhua; Hapairai, Limb K.; Roethele, Joseph B.; Scheel, Max P.; Li, Ping; Severson, David W.; Duman-Scheel, Molly] Indiana Univ Sch Med, Dept Med & Mol Genet, Raclin Carmichael Hall,1234 Notre Dame Ave, South Bend, IN 46617 USA; [Mysore, Keshava; Sun, Longhua; Hapairai, Limb K.; Wang, Chien-Wei; Igiede, Jessica; Roethele, Joseph B.; Scheel, Nicholas D.; Scheel, Max P.; Li,…	Indiana University System; Indiana University South Bend; University of Notre Dame; University of Notre Dame; University of Notre Dame; University West Indies Mona Jamaica; University West Indies Saint Augustine	Duman-Scheel, M (corresponding author), Indiana Univ Sch Med, Dept Med & Mol Genet, Raclin Carmichael Hall,1234 Notre Dame Ave, South Bend, IN 46617 USA.;Duman-Scheel, M (corresponding author), Univ Notre Dame, Eck Inst Global Hlth, Notre Dame, IN 46556 USA.	kmysore@iu.edu; Longhua.Sun.15@nd.edu; limbh@pihoa.org; cwang16@nd.edu; jigiede@nd.edu; jroethe@iu.edu; nscheel@wisc.edu; mpscheel@iu.edu; PLi@uams.edu; nwei@nd.edu; Severson.1@nd.edu; mscheel@nd.edu	Mysore, Keshava/P-6248-2019	Mysore, Keshava/0000-0003-2794-7029; Severson, David/0000-0002-5798-3365; Duman-Scheel, Molly/0000-0003-1254-5369	Indiana University Showalter Scholar award; NIH/NIAID Award [1 R21 AI128116-01]; Department of the Army, US Army Contracting Command, Aberdeen Proving Ground, Natick Contracting Division, Fort Detrick, MD, USA [W911QY-17-1-0002]; DoD Awards [W81XWH-17-1-0294, W81XWH-17-1-0295, W81XWH2120038]; Innovative Vector Control Consortium (IVCC) Award	Indiana University Showalter Scholar award; NIH/NIAID Award(United States Department of Health & Human ServicesNational Institutes of Health (NIH) - USANIH National Institute of Allergy & Infectious Diseases (NIAID)); Department of the Army, US Army Contracting Command, Aberdeen Proving Ground, Natick Contracting Division, Fort Detrick, MD, USA; DoD Awards; Innovative Vector Control Consortium (I…	Support for this project was provided through the following funding sources: an Indiana University Showalter Scholar award (larvicide screen to M.D.-S.), NIH/NIAID Award 1 R21 AI128116-01 (yeast strain generation and larvicide assessments to M.D.-S., N.W. and D.W.S.), the Department of the Army, US Army Contracting Command, Aberdeen Proving Ground, Natick Contracting Division, Fort Detrick, MD, U…		62	9	9	1	19	MDPI	BASEL	ST ALBAN-ANLAGE 66, CH-4052 BASEL, SWITZERLAND		2075-4450		INSECTS	Insects	NOV	2021	12	11
J	Morejon, B; Michel, K				Morejon, Bianca; Michel, Kristin			A zone-of-inhibition assay to screen for humoral antimicrobial activity in mosquito hemolymph	FRONTIERS IN CELLULAR AND INFECTION MICROBIOLOGY			English	Article						innate immunity; mosquito; toll pathway; antimicrobial peptide (AMP); defensin 1; ZOI (zone of inhibition)	ARMIGERES-SUBALBATUS DIPTERA; MALARIA VECTOR MOSQUITO; IMMUNE-RELATED PROTEINS; COMPLEMENT-LIKE PROTEIN; ANOPHELES-GAMBIAE; INSECT IMMUNITY; ANTIBACTERIAL ACTIVITY; GALLERIA-MELLONELLA; MOLECULAR-CLONING; TOBACCO HORNWORM	In insects, antibacterial immunity largely depends on the activation of downstream signaling and effector responses, leading to the synthesis and secretion of soluble effector molecules, such as antimicrobial peptides (AMPs). AMPs are acute infection response peptides secreted into the hemolymph upon bacterial stimulation. The transcription of innate immunity genes encoding for AMPs is highly dep…	[Morejon, Bianca; Michel, Kristin] Kansas State Univ, Div Biol, Manhattan, KS 66506 USA	Kansas State University	Michel, K (corresponding author), Kansas State Univ, Div Biol, Manhattan, KS 66506 USA.	kmichel@ksu.edu	Michel, Kristin/F-3400-2011	Michel, Kristin/0000-0001-9769-5248; Morejon, Bianca/0000-0001-5142-8996					113	5	4	3	17	FRONTIERS MEDIA SA	LAUSANNE	AVENUE DU TRIBUNAL FEDERAL 34, LAUSANNE, CH-1015, SWITZERLAND	2235-2988			FRONT CELL INFECT MI	Front. Cell. Infect. Microbiol.	JAN 26	2023	13
J	Hansen, IA; Boudko, DY; Shiao, SH; Voronov, DA; Meleshkevitch, EA; Drake, LL; Aguirre, SE; Fox, JM; Attardo, GM; Raikhel, AS				Hansen, Immo A.; Boudko, Dmitri Y.; Shiao, Shin-Hong; Voronov, Dmitri A.; Meleshkevitch, Ella A.; Drake, Lisa L.; Aguirre, Sarah E.; Fox, Jeffrey M.; Attardo, Geoffrey M.; Raikhel, Alexander S.			AaCAT1 of the Yellow Fever Mosquito, Aedes aegypti A NOVEL HISTIDINE-SPECIFIC AMINO ACID TRANSPORTER FROM THE SLC7 FAMILY	JOURNAL OF BIOLOGICAL CHEMISTRY			English	Article							FAT-BODY; MECHANISM; METABOLISM; TARGET; CELLS; BULK; STEP	Insect yolk protein precursor gene expression is regulated by nutritional and endocrine signals. A surge of amino acids in the hemolymph of blood-fed female mosquitoes activates a nutrient signaling system in the fat bodies, which subsequently dere-presses yolk protein precursor genes and makes them responsive to activation by steroid hormones. Orphan transporters of the SLC7 family were identifi…	[Hansen, Immo A.; Drake, Lisa L.; Aguirre, Sarah E.] New Mexico State Univ, Dept Biol, Las Cruces, NM 88003 USA; [Hansen, Immo A.; Drake, Lisa L.; Aguirre, Sarah E.] New Mexico State Univ, Inst Appl Biosci, Las Cruces, NM 88003 USA; [Raikhel, Alexander S.] Univ Calif Riverside, Dept Entomol, Riverside, CA 92521 USA; [Boudko, Dmitri Y.; Voronov, Dmitri A.; Meleshkevitch, Ella A.; Fox, Jeffrey M.] …	New Mexico State University; New Mexico State University; University of California System; University of California Riverside; Rosalind Franklin University of Medicine & Science; Chicago Medical School; National Taiwan University; Yale University	Hansen, IA (corresponding author), New Mexico State Univ, Dept Biol, Las Cruces, NM 88003 USA.	immoh@nmsu.edu	Attardo, Geoffrey/I-3320-2019; Voronov, Dmitry/ABG-1072-2021	Attardo, Geoffrey/0000-0001-6265-2969; SHIAO, SHIN-HONG/0000-0002-7749-7807	National Institutes of Health (NIH) NIAID [5R37AI024716, R01 AI-030464]; NIH, NIGMS [1SC2GM092300-01]	National Institutes of Health (NIH) NIAID(United States Department of Health & Human ServicesNational Institutes of Health (NIH) - USANIH National Institute of Allergy & Infectious Diseases (NIAID)); NIH, NIGMS(United States Department of Health & Human ServicesNational Institutes of Health (NIH) - USANIH National Institute of General Medical Sciences (NIGMS))	This work was supported, in whole or in part, by National Institutes of Health (NIH) NIAID Grant 5R37AI024716 (to A. S. R.), NIH, NIGMS, Grant 1SC2GM092300-01 (to I. A. H.), and NIH, NIAID, Grant R01 AI-030464 (to D. Y. B.).		35	30	35	2	26	ELSEVIER	AMSTERDAM	RADARWEG 29, 1043 NX AMSTERDAM, NETHERLANDS		1083-351X		J BIOL CHEM	J. Biol. Chem.	MAR 25	2011	286	12
J	Huang, YE; Gong, X; Yu, LL; Yin, YN; Huang, YQ; Jiang, MT; Han, Q; Liao, CH				Huang, Yaneng; Gong, Xue; Yu, Lingling; Yin, Yanan; Huang, Yuqi; Jiang, Mingtian; Han, Qian; Liao, Chenghong			AaHR78 mediates the effects of 20E on growth and reproduction in Aedes aegypti	JOURNAL OF INSECT PHYSIOLOGY			English	Article						20-hydroxyecdysone; Hormone receptor 78; Reproduction; Pupation	ORPHAN NUCLEAR RECEPTOR; GENE; MOSQUITO; REVEALS	Nuclear receptors are critical components of various physiological pathways, significantly influencing insect signal transduction. Although the role of HR78 in tracheal and nervous system development has been wellstudied, its function during transformation and reproduction remains underexplored. This study characterizes the nuclear receptor gene AaHR78 in Aedes aegypti, which possesses distinct s…	[Huang, Yaneng; Gong, Xue; Yu, Lingling; Yin, Yanan; Huang, Yuqi; Jiang, Mingtian; Han, Qian; Liao, Chenghong] Hainan Univ, Collaborat Innovat Ctr One Hlth, Sch Life & Hlth Sci, Lab Trop Vet Med & Vector Biol,Hainan Prov Key Lab, Haikou 570228, Hainan, Peoples R China; [Huang, Yaneng; Gong, Xue; Yu, Lingling; Yin, Yanan; Huang, Yuqi; Jiang, Mingtian; Han, Qian; Liao, Chenghong] Hainan Univ, Haina…	Hainan University; Hainan University	Liao, CH (corresponding author), Hainan Univ, Collaborat Innovat Ctr One Hlth, Sch Life & Hlth Sci, Lab Trop Vet Med & Vector Biol,Hainan Prov Key Lab, Haikou 570228, Hainan, Peoples R China.	liaochh@hainanu.edu.cn			Hainan Province Science and Technology Special Fund [ZDYF2023XDNY061]; Major Science and Technology Plan of Hainan Province [ZDKJ2021035]; National Natural Science Foundation of China [U22A20363]	Hainan Province Science and Technology Special Fund; Major Science and Technology Plan of Hainan Province; National Natural Science Foundation of China(National Natural Science Foundation of China (NSFC))	This work was supported by the Hainan Province Science and Technology Special Fund (ZDYF2023XDNY061) , the Major Science and Technology Plan of Hainan Province (ZDKJ2021035) and the National Natural Science Foundation of China (U22A20363) .		41	0	0	2	2	PERGAMON-ELSEVIER SCIENCE LTD	OXFORD	THE BOULEVARD, LANGFORD LANE, KIDLINGTON, OXFORD OX5 1GB, ENGLAND	0022-1910	1879-1611		J INSECT PHYSIOL	J. Insect Physiol.	APR	2025	162
J	Gao, YH; Yang, L; Chen, YL; Liu, PW; Zhou, Y; Chen, XG; Gu, JB				Gao, Yonghui; Yang, Lu; Chen, Yulan; Liu, Peiwen; Zhou, Ying; Chen, Xiaoguang; Gu, Jinbao			Aal-circRNA-407 regulates ovarian development of Aedes albopictus, a major arbovirus vector, via the miR-9a-5p/Foxl axis	PLOS PATHOGENS			English	Article							CIRCULAR RNAS; FAT-BODY; MICRORNA; IDENTIFICATION; EXPRESSION; TARGETS; QUANTIFICATION; TRANSLATION; BIOGENESIS; PREDICTION	Aedes albopictus shows a rapid global expansion and dramatic vectorial capacity for various arboviruses, thus posing a severe threat to global health. Although many noncoding RNAs have been confirmed to play functional roles in various biological processes in Ae. albopictus, the roles of circRNA remain a mystery. In the present study, we first performed high-throughput circRNA sequencing in Ae. a…	[Gao, Yonghui; Yang, Lu; Chen, Yulan; Liu, Peiwen; Zhou, Ying; Chen, Xiaoguang; Gu, Jinbao] Southern Med Univ, Sch Publ Hlth, Dept Pathogen Biol, Guangdong Prov Key Lab Trop Dis Res, Guangzhou, Guangdong, Peoples R China	Southern Medical University - China	Gu, JB (corresponding author), Southern Med Univ, Sch Publ Hlth, Dept Pathogen Biol, Guangdong Prov Key Lab Trop Dis Res, Guangzhou, Guangdong, Peoples R China.	gujinbao@smu.edu.cn	liu, peiwen/HOH-7180-2023; Gu, Jinbao/AAE-6764-2021	Gu, Jinbao/0000-0002-7933-4534	Natural Science Foundation of Guangdong Province [2022A1515010721]; National Natural Science Foundation of China [81871688]	Natural Science Foundation of Guangdong Province(National Natural Science Foundation of Guangdong Province); National Natural Science Foundation of China(National Natural Science Foundation of China (NSFC))	Financial support was provided by Natural Science Foundation of Guangdong Province (JG, grant number 2022A1515010721) and the National Natural Science Foundation of China (JG, grant number No. 81871688). The funders had no role in study design, data collectionand analysis, decision to publish, or preparation of the manuscript.		92	4	4	5	21	PUBLIC LIBRARY SCIENCE	SAN FRANCISCO	1160 BATTERY STREET, STE 100, SAN FRANCISCO, CA 94111 USA	1553-7366	1553-7374		PLOS PATHOG	PLoS Pathog.	MAY	2023	19	5
J	Kefi, M; Balabanidou, V; Sarafoglou, C; Charamis, J; Lycett, G; Ranson, H; Gouridis, G; Vontas, J				Kefi, Mary; Balabanidou, Vasileia; Sarafoglou, Chara; Charamis, Jason; Lycett, Gareth; Ranson, Hilary; Gouridis, Giorgos; Vontas, John			ABCH2 transporter mediates deltamethrin uptake and toxicity in the malaria vector Anopheles coluzzii	PLOS PATHOGENS			English	Article							INSECTICIDE RESISTANCE; E-CADHERIN; CUTICLE; EXPRESSION; BARRIER; BACITRACIN; INSIGHTS; FAMILY; BCEAB; MOTOR	Author summaryMalaria control is heavily dependent on insecticides to kill mosquitoes that spread the disease-causing pathogens. Insecticides are absorbed through the legs and sensory head organs when mosquitoes land on treated surfaces, such as bednets or sprayed house walls. The insecticides then must travel through the body to the target site, typically nerve cells, to cause death. In recent y…	[Kefi, Mary; Sarafoglou, Chara; Charamis, Jason] Univ Crete, Dept Biol, Iraklion, Greece; [Kefi, Mary; Balabanidou, Vasileia; Sarafoglou, Chara; Charamis, Jason; Gouridis, Giorgos; Vontas, John] Fdn Res & Technol Hellas, Inst Mol Biol & Biotechnol, Iraklion, Greece; [Lycett, Gareth; Ranson, Hilary] Univ Liverpool Liverpool Sch Trop Med, Dept Vector Biol, Pembroke Pl, Liverpool, England; [Vontas, …	University of Crete; Foundation for Research & Technology - Hellas (FORTH); University of Liverpool; Liverpool School of Tropical Medicine; Agricultural University of Athens	Kefi, M (corresponding author), Univ Crete, Dept Biol, Iraklion, Greece.;Kefi, M; Vontas, J (corresponding author), Fdn Res & Technol Hellas, Inst Mol Biol & Biotechnol, Iraklion, Greece.;Vontas, J (corresponding author), Agr Univ Athens, Dept Crop Sci, Pesticide Sci Lab, Athens, Greece.	mary_kefi@imbb.forth.gr; vontas@imbb.forth.gr	Gouridis, GIORGOS/ABF-7948-2021; Vontas, John/X-5112-2018	Sarafoglou, Chara/0000-0002-9994-1681; Kefi, Mary/0009-0006-5205-7449	European Union (European Social Fund) through the operational programme 'Human Resources Development, Education and Lifelong Learning' [MIS-5000432]; S. Niarchos Foundation - FORTH Fellowships for PhD candidates within the project ARCHERS: Advancing Young Researchers' Human Capital in Cutting Edge Technologies in the Preservation of Cultural Heritage and the Tackling of Societal Challenges	European Union (European Social Fund) through the operational programme 'Human Resources Development, Education and Lifelong Learning'; S. Niarchos Foundation - FORTH Fellowships for PhD candidates within the project ARCHERS: Advancing Young Researchers' Human Capital in Cutting Edge Technologies in the Preservation of Cultural Heritage and the Tackling of Societal Challenges	This study is co-financed by Greece and the European Union (European Social Fund) through the operational programme 'Human Resources Development, Education and Lifelong Learning' in the context of the project 'Strengthening Human Resources Research Potential via Doctorate Research' (MIS-5000432), implemented by the State Scholarships Foundation (IKY) (M.K.). This project has also received funding…		76	9	10	4	16	PUBLIC LIBRARY SCIENCE	SAN FRANCISCO	1160 BATTERY STREET, STE 100, SAN FRANCISCO, CA 94111 USA	1553-7366	1553-7374		PLOS PATHOG	PLoS Pathog.	AUG	2023	19	8
J	Wang, YY; Wang, Y; Zhang, JR; Xu, WY; Zhang, J; Huang, FS				Wang, Yanyan; Wang, Ying; Zhang, Jingru; Xu, Wenyue; Zhang, Jian; Huang, Fu Sheng			Ability of TEP1 in intestinal flora to modulate natural resistance of Anopheles dirus	EXPERIMENTAL PARASITOLOGY			English	Article						Anopheles dirus; Plasmodium yoelii; Intestinal flora; Thioester-containing protein	MOSQUITO; PLASMODIUM; MALARIA; RESPONSES; INVASION	Blocking transmission of malaria is a reliable way to control and eliminate infection. However, in-depth knowledge of the interaction between Plasmodium and mosquito is needed. Studies suggest that innate immunity is the main mechanism inhibiting development of malaria parasites in the mosquito. Recent studies have found that use of antibiotics that inhibit the mosquito gut flora can reduce the i…	[Wang, Yanyan; Wang, Ying; Zhang, Jingru; Xu, Wenyue; Zhang, Jian; Huang, Fu Sheng] Third Mil Med Univ, Dept Pathogen Biol, Chongqing 400038, Peoples R China	Army Medical University	Zhang, J (corresponding author), Third Mil Med Univ, Dept Pathogen Biol, Chongqing 400038, Peoples R China.	zhangjiansp@163.com		Xu, Wenyue/0000-0003-3681-5052	National Natural Science Foundation of China [30901245]; Natural Science Foundation of Chong Qing China [2009BB5321]; Youth Fund of The Third Military Medical University [2009XQN01]	National Natural Science Foundation of China(National Natural Science Foundation of China (NSFC)); Natural Science Foundation of Chong Qing China(Natural Science Foundation of Chongqing); Youth Fund of The Third Military Medical University	This work was supported by grants 30901245 of National Natural Science Foundation of China, supported by grants 2009BB5321 of Natural Science Foundation of Chong Qing China and supported by grants 2009XQN01 of the Youth Fund of The Third Military Medical University.		23	14	18	1	21	ACADEMIC PRESS INC ELSEVIER SCIENCE	SAN DIEGO	525 B ST, STE 1900, SAN DIEGO, CA 92101-4495 USA	0014-4894	1090-2449		EXP PARASITOL	Exp. Parasitol.	AUG	2013	134	4
J	Simao-Gurge, RM; Thakre, N; Strickland, J; Isoe, J; Delacruz, LR; Torrevillas, BK; Rodriguez, AM; Riehle, MA; Luckhart, S				Simao-Gurge, Raquel M.; Thakre, Neha; Strickland, Jessica; Isoe, Jun; Delacruz, Lillian R.; Torrevillas, Brandi K.; Rodriguez, Anna M.; Riehle, Michael A.; Luckhart, Shirley			Activation of Anopheles stephensi Pantothenate Kinase and Coenzyme A Biosynthesis Reduces Infection with Diverse Plasmodium Species in the Mosquito Host	BIOMOLECULES			English	Article						coenzyme A; CoA; pantothenate kinase; PanK; Anopheles stephensi; midgut; Plasmodium falciparum; Plasmodium yoelii; malaria; small molecules; PZ-2891; compound 7	ALLOSTERIC REGULATION; TRANSPORT; INSIGHTS; REVEALS; YOELII; FUMBLE; BLOOD; MODEL	Malaria parasites require pantothenate from both human and mosquito hosts to synthesize coenzyme A (CoA). Specifically, mosquito-stage parasites cannot synthesize pantothenate de novo or take up preformed CoA from the mosquito host, making it essential for the parasite to obtain pantothenate from mosquito stores. This makes pantothenate utilization an attractive target for controlling sexual stag…	[Simao-Gurge, Raquel M.; Strickland, Jessica; Torrevillas, Brandi K.; Rodriguez, Anna M.; Luckhart, Shirley] Univ Idaho, Dept Entomol Plant Pathol & Nematol, Moscow, ID 83843 USA; [Thakre, Neha; Isoe, Jun; Delacruz, Lillian R.; Riehle, Michael A.] Univ Arizona, Dept Entomol, Tucson, AZ 85721 USA; [Luckhart, Shirley] Univ Idaho, Dept Biol Sci, Moscow, ID 83843 USA	University of Idaho; University of Arizona; University of Idaho	Luckhart, S (corresponding author), Univ Idaho, Dept Entomol Plant Pathol & Nematol, Moscow, ID 83843 USA.;Luckhart, S (corresponding author), Univ Idaho, Dept Biol Sci, Moscow, ID 83843 USA.	rsimaogurge@uidaho.edu; nthakre@arizona.edu; jstrickland@uidaho.edu; jisoe@ag.arizona.edu; lrdelacruz@email.arizona.edu; bktorrevillas@uidaho.edu; amrodriguez@uidaho.edu; mriehle@ag.arizona.edu; sluckhart@uidaho.edu	Riehle, Michael/O-2852-2017; Thakre, Neha/GPP-2267-2022	Riehle, Michael/0000-0001-9747-3872; Luckhart, Shirley/0000-0001-5047-4683; ISOE, JUN/0000-0001-5630-2129; Delacruz, Lillian/0000-0002-0486-3415	National Institutes of Health [R56AI129420, R56AI118926, R56AI107263]; NIH MARC [T34 GM08718]	National Institutes of Health(United States Department of Health & Human ServicesNational Institutes of Health (NIH) - USA); NIH MARC(United States Department of Health & Human ServicesNational Institutes of Health (NIH) - USA)	This research was funded byNational Institutes ofHealth awards (R56AI129420, R56AI118926 and R56AI107263) to Drs. Luckhart and Riehle. Lillian Delacruz was supported by NIH MARC Training Grant T34 GM08718.		42	6	6	2	4	MDPI	BASEL	ST ALBAN-ANLAGE 66, CH-4052 BASEL, SWITZERLAND		2218-273X		BIOMOLECULES	Biomolecules	JUN	2021	11	6
J	McCrea, AR; Castro, PDJ; Kaplan, RM; Povelones, M				McCrea, Abigail R.; Jimenez Castro, Pablo D.; Kaplan, Ray M.; Povelones, Michael			Activation of the Toll pathway in Aedes aegypti blocks the development of emerging third-stage larvae of drug-resistant Dirofilaria immitis	VETERINARY PARASITOLOGY			English	Article						Mosquito; Heartworm; Aedes aegypti; Diro filaria immitis; Drug resistance; Macrocyclic lactone; Emerging third-stage larvae; eL3; Host-parasite interactions; Innate immunity; Toll pathway; RNA-interference		Dirofilaria immitis is the globally distributed agent of heartworm disease. Infection in canines causes debilitating disease that can be fatal if left untreated. Macrocyclic lactones can prevent heartworm disease in dogs, cats and ferrets by killing larvae before they develop into adult worms in the pulmonary artery. However, administration of prophylactic drugs to wild canids to prevent D. immit…	[McCrea, Abigail R.; Povelones, Michael] Univ Penn, Dept Pathobiol, Sch Vet Med, Philadelphia, PA 19104 USA; [Jimenez Castro, Pablo D.; Kaplan, Ray M.] Univ Georgia, Coll Vet Med, Dept Infect Dis, Athens, GA 30602 USA; [Jimenez Castro, Pablo D.] Univ Nacl Colombia, Grp Parasitol Vet, Bogota, Colombia	University of Pennsylvania; University System of Georgia; University of Georgia; Universidad Nacional de Colombia	Povelones, M (corresponding author), Univ Penn, Dept Pathobiol, Sch Vet Med, Philadelphia, PA 19104 USA.	mpove@vet.upenn.edu	Kaplan, Ray/AFI-0710-2022	Povelones, Michael/0000-0002-3766-2097; Kaplan, Ray/0000-0002-3068-5528; McCrea, Abigail/0000-0002-8670-3748	University Research Foundation [URF-2017]; NIH [AI139060]	University Research Foundation; NIH(United States Department of Health & Human ServicesNational Institutes of Health (NIH) - USA)	This work was supported by a University Research Foundation grant (URF-2017), intramural funds, and NIH grant AI139060 to MP.		24	2	2	0	5	ELSEVIER	AMSTERDAM	RADARWEG 29, 1043 NX AMSTERDAM, NETHERLANDS	0304-4017	1873-2550		VET PARASITOL	Vet. Parasitol.	JUN	2020	282
J	Castillo, JC; Ferreira, ABB; Trisnadi, N; Barillas-Mury, C				Castillo, Julio Cesar; Ferreira, Ana Beatriz Barletta; Trisnadi, Nathanie; Barillas-Mury, Carolina			Activation of mosquito complement antiplasmodial response requires cellular immunity	SCIENCE IMMUNOLOGY			English	Article							ANOPHELES-GAMBIAE; PLASMODIUM-BERGHEI; MIDGUT CELLS; HEMOCYTES; MELANIZATION; NITRATION; APOPTOSIS; LINE	The mosquito complement-like system is a major defense mechanism that limits Plasmodium infection. Ookinete midgut invasion results in irreversible damage to invaded cells and triggers epithelial nitration and complement activation. Several lines of evidence suggest that hemocytes participate in early antiplasmodial responses that target ookinetes, but their role remains unclear. The fate of hemo…	[Castillo, Julio Cesar; Ferreira, Ana Beatriz Barletta; Trisnadi, Nathanie; Barillas-Mury, Carolina] NIAID, Lab Malaria & Vector Res, NIH, Rockville, MD 20892 USA	National Institutes of Health (NIH) - USA; NIH National Institute of Allergy & Infectious Diseases (NIAID)	Barillas-Mury, C (corresponding author), NIAID, Lab Malaria & Vector Res, NIH, Rockville, MD 20892 USA.	cbarillas@niaid.nih.gov	Barillas-Mury, Carolina/LNP-8581-2024; Castillo, Julio/AAC-3869-2020	Barletta Ferreira, Ana Beatriz/0000-0001-9913-3775; Castillo, Julio/0000-0002-6921-810X	Intramural Research Program of the Division of Intramural Research, NIAID, NIH [Z01 AI000947]; Brazilian Science Without Borders program from the Conselho Nacional de Desenvolvimento Tecnologico; Instituto Nacional de Ciencia e Tecnologia em Entomologia Molecular	Intramural Research Program of the Division of Intramural Research, NIAID, NIH; Brazilian Science Without Borders program from the Conselho Nacional de Desenvolvimento Tecnologico; Instituto Nacional de Ciencia e Tecnologia em Entomologia Molecular	This work was supported by the Intramural Research Program of the Division of Intramural Research Z01 AI000947, NIAID, NIH. A.B.B.F. was supported by Ph.D. fellowships from the Brazilian Science Without Borders program from the Conselho Nacional de Desenvolvimento Tecnologico and the Instituto Nacional de Ciencia e Tecnologia em Entomologia Molecular.		26	60	64	1	7	AMER ASSOC ADVANCEMENT SCIENCE	WASHINGTON	1200 NEW YORK AVE, NW, WASHINGTON, DC 20005 USA	2470-9468			SCI IMMUNOL	Sci. Immunol.	JAN	2017	2	7
J	Beesetti, H; Swaminathan, S				Beesetti, Hemalatha; Swaminathan, Sathyamangalam			Adenovirus type 5 vectors encoding short hairpin RNAs targeting dengue virus 5′ non-translated region and capsid gene suppress pre-established dengue infection in cultured epithelial and myeloid cells	VIRUS RESEARCH			English	Article						Antiviral therapy; Dengue virus; Adenovirus vector; Short hairpin RNA; RNA interference; Macrophages; Fc receptors	ANTIBODIES; VACCINE	Dengue, a mosquito-borne viral disease, caused by any of four serotypes of dengue viruses (DENV-1, -2, -3 and -4), is estimated to affect >1 million of the world's population daily. We showed earlier that a recombinant human adenovirus type 5 (HuAd5) vector, encoding a short hairpin RNA (shRNA), targeting a conserved sequence in the DENV genome, could effectively suppress pre-established DENV-2 i…	[Beesetti, Hemalatha; Swaminathan, Sathyamangalam] Birla Inst Technol & Sci Pilani, Dept Biol Sci, Hyderabad, India; [Beesetti, Hemalatha] Sun Pharmaceut Ind Ltd, Dengue Lab, Gurugram, Haryana, India; [Swaminathan, Sathyamangalam] 30A Asha Officers Colony, Hyderabad 500056, India	Birla Institute of Technology & Science Pilani (BITS Pilani)	Swaminathan, S (corresponding author), Birla Inst Technol & Sci Pilani, Dept Biol Sci, Hyderabad, India.;Swaminathan, S (corresponding author), 30A Asha Officers Colony, Hyderabad 500056, India.	ssn225@gmail.com		Swaminathan, Sathyamangalam/0000-0002-4388-2248	Department of Biotechnology, Government of India [BT/PR8481/MED/29/862/2014]; BITS Pilani (OPERA Award); Department of Science & Technology, Government of India	Department of Biotechnology, Government of India(Department of Biotechnology (DBT) India); BITS Pilani (OPERA Award); Department of Science & Technology, Government of India(Department of Science & Technology (India))	This work was supported by grants (BT/PR8481/MED/29/862/2014) from the Department of Biotechnology, Government of India and BITS Pilani (OPERA Award) to SS. HB was the recipient of a DST-INSPIRE senior research fellowship from the Department of Science & Technology, Government of India, during the performance of this work. The funders had no role in any aspect of the work performance, manu-script…		39	0	0	0	1	ELSEVIER	AMSTERDAM	RADARWEG 29, 1043 NX AMSTERDAM, NETHERLANDS	0168-1702	1872-7492		VIRUS RES	Virus Res.	OCT 15	2021	304
J	Nyasembe, VO; Hamerly, T; López-Gutiérrez, B; Leyte-Vidal, AM; Coatsworth, H; Dinglasan, RR				Nyasembe, Vincent O.; Hamerly, Timothy; Lopez-Gutierrez, Borja; Leyte-Vidal, Alexandra M.; Coatsworth, Heather; Dinglasan, Rhoel R.			Adipokinetic hormone signaling in the malaria vector Anopheles gambiae facilitates Plasmodium falciparum sporogony	COMMUNICATIONS BIOLOGY			English	Article							INSULIN-LIKE PEPTIDES; STORAGE DROPLET PROTEIN-1; CELL BIOLOGY; MOSQUITO; EXPRESSION; IDENTIFICATION; INFECTION; ENERGY; METABOLISM; PARASITES	Plasmodium falciparum infection activates adipokinetic hormone signaling and lipid mobilization in the Anopheles gambiae mosquito vector to promote sporogony. An obligatory step in the complex life cycle of the malaria parasite is sporogony, which occurs during the oocyst stage in adult female Anopheles mosquitoes. Sporogony is metabolically demanding, and successful oocyst maturation is dependen…	[Nyasembe, Vincent O.; Hamerly, Timothy; Lopez-Gutierrez, Borja; Leyte-Vidal, Alexandra M.; Coatsworth, Heather; Dinglasan, Rhoel R.] Univ Florida, Coll Vet Med, Dept Infect Dis & Immunol, 2055 Mowry Rd, Gainesville, FL 32611 USA; [Nyasembe, Vincent O.; Hamerly, Timothy; Lopez-Gutierrez, Borja; Leyte-Vidal, Alexandra M.; Coatsworth, Heather; Dinglasan, Rhoel R.] Univ Florida, Emerging Pathogens I…	State University System of Florida; University of Florida; State University System of Florida; University of Florida	Dinglasan, RR (corresponding author), Univ Florida, Coll Vet Med, Dept Infect Dis & Immunol, 2055 Mowry Rd, Gainesville, FL 32611 USA.;Dinglasan, RR (corresponding author), Univ Florida, Emerging Pathogens Inst, 2055 Mowry Rd, Gainesville, FL 32611 USA.	rdinglasan@epi.ufl.edu	Nyasembe, Vincent/AFO-6975-2022	Nyasembe, Vincent Odhiambo/0000-0002-8018-5687; Hamerly, Timothy/0000-0002-8670-3721; Lopez Gutierrez, Borja/0000-0002-7159-5836; Dinglasan, Rhoel/0000-0001-5433-8179					54	6	6	4	14	NATURE PORTFOLIO	BERLIN	HEIDELBERGER PLATZ 3, BERLIN, 14197, GERMANY		2399-3642		COMMUN BIOL	Commun. Biol.	FEB 13	2023	6	1
J	Wiltshire, RM; Duman-Scheel, M				Wiltshire, Rachel M.; Duman-Scheel, Molly			Advances in oral RNAi for disease vector mosquito research and control	CURRENT OPINION IN INSECT SCIENCE			English	Article							DOUBLE-STRANDED-RNA; AEDES-AEGYPTI; GENETIC INTERFERENCE; DELIVERY; SYSTEM; DSRNA; CRISPR-CAS9; POTENT; DRIVE	Mosquito vectors in the genera Anopheles, Aedes, and Culex transmit a variety of medically important pathogens. Current vector control tools are reaching the limits of their effectiveness, necessitating the introduction of innovative vector control technologies. RNAi, which facilitates functional characterization of mosquito genes in the laboratory, could one day be applied as a new method of vec…	[Wiltshire, Rachel M.; Duman-Scheel, Molly] Indiana Univ Sch Med, Dept Med & Mol Genet, 1234 N Notre Dame Ave, South Bend, IN 46617 USA; [Wiltshire, Rachel M.; Duman-Scheel, Molly] Univ Notre Dame, Eck Inst Global Hlth, Notre Dame, IN 46556 USA; [Duman-Scheel, Molly] Univ Notre Dame, Dept Biol Sci, Notre Dame, IN 46556 USA	Indiana University System; Indiana University South Bend; University of Notre Dame; University of Notre Dame	Duman-Scheel, M (corresponding author), Indiana Univ Sch Med, Dept Med & Mol Genet, 1234 N Notre Dame Ave, South Bend, IN 46617 USA.;Duman-Scheel, M (corresponding author), Univ Notre Dame, Eck Inst Global Hlth, Notre Dame, IN 46556 USA.;Duman-Scheel, M (corresponding author), Univ Notre Dame, Dept Biol Sci, Notre Dame, IN 46556 USA.	mscheel@nd.edu	Wiltshire, Rachel/X-6189-2019	Wiltshire, Rachel/0000-0001-5199-4883	National Institutes of Health/National Institute of Allergy and Infectious Disease [R21 AH28116-01, 11{21 AH28116-01}]; United States Agency for International Development [AID-OAA-F-16-00097]; U.S. Department of Defense [W81XWH-17-1-0294]; U.S. Department of Defense Deployed Warfighter Protection Program [W911QY-17-1-0004]	National Institutes of Health/National Institute of Allergy and Infectious Disease(United States Department of Health & Human ServicesNational Institutes of Health (NIH) - USANIH National Institute of Allergy & Infectious Diseases (NIAID)); United States Agency for International Development(United States Agency for International Development (USAID)); U.S. Department of Defense(United States Depar…	We thank members of the Scheel lab for useful discussions. Our RNAi pesticide research has been supported by National Institutes of Health/National Institute of Allergy and Infectious Disease R21 AH28116-01 and 11{21 AH28116-01]; the United States Agency for International Development [AID-OAA-F-16-00097]; the U.S. Department of Defense [W81XWH-17-1-0294]; and the U.S. Department of Defense Deploy…		49	23	24	3	21	ELSEVIER	AMSTERDAM	RADARWEG 29, 1043 NX AMSTERDAM, NETHERLANDS	2214-5745	2214-5753		CURR OPIN INSECT SCI	Curr. Opin. Insect Sci.	AUG	2020	40
J	Wang, H; Yang, XS; Liu, J; Xu, JW; Zhang, RM; Zheng, JN; Shen, B; Sun, Y; Zhou, D				Wang, Huan; Yang, Xiaoshan; Liu, Jin; Xu, Jingwei; Zhang, Ruimin; Zheng, Junnan; Shen, Bo; Sun, Yan; Zhou, Dan			Adverse effects of knocking down chitin synthase A on female reproduction in Culex pipiens pallens (Diptera: Culicidae)	PEST MANAGEMENT SCIENCE			English	Article						chitin; chitin synthase A; RNA interference; follicles; eggshell; fecundity	JUVENILE-HORMONE; MOSQUITO; APOPTOSIS; AUTOPHAGY; EGGS; METABOLISM; MORPHOLOGY; EGGSHELLS; VECTOR; CELLS	BackgroundCurrent mosquito-borne disease vector control strategies, largely based on chemical insecticides, are seriously threatened by increasing resistance worldwide. There is also growing concerned about the adverse effects of insecticides on nontarget organisms and the environment, therefore effective and ecologically friendly alternative approaches are urgently needed. Targeting critical ste…	[Sun, Yan; Zhou, Dan] Nanjing Med Univ, Dept Pathogen Biol, Nanjing 211166, Jiangsu, Peoples R China; [Wang, Huan; Yang, Xiaoshan; Liu, Jin; Xu, Jingwei; Zhang, Ruimin; Zheng, Junnan; Shen, Bo; Sun, Yan; Zhou, Dan] Nanjing Med Univ, Dept Pathogen Biol, Nanjing, Peoples R China	Nanjing Medical University; Nanjing Medical University	Sun, Y; Zhou, D (corresponding author), Nanjing Med Univ, Dept Pathogen Biol, Nanjing 211166, Jiangsu, Peoples R China.	sunyan@njmu.edu.cn; zhoudan@njmu.edu.cn			National Natural Science Foundation of China [82172304, 81971970]	National Natural Science Foundation of China(National Natural Science Foundation of China (NSFC))	ACKNOWLEDGEMENTS This work was supported by the National Natural Science Foundation of China (grant numbers: 82172304, 81971970).		48	2	2	3	12	JOHN WILEY & SONS LTD	CHICHESTER	THE ATRIUM, SOUTHERN GATE, CHICHESTER PO19 8SQ, W SUSSEX, ENGLAND	1526-498X	1526-4998		PEST MANAG SCI	Pest Manag. Sci.	NOV	2023	79	11
J	Chen, TY; Marín-López, A; Raduwan, H; Fikrig, E				Chen, Tse-Yu; Marin-Lopez, Alejandro; Raduwan, Hamidah; Fikrig, Erol			Aedes aegypti adiponectin receptor-like protein signaling facilitates Zika virus infection	MBIO			English	Article; Early Access						mosquito; Zika virus; adiponectin receptor; trypsin; midgut; Aedes aegypti	MOSQUITO; TRYPSIN; MIDGUT; HISAT; FOLD	The Aedes aegypti mosquito plays a critical role in the transmission of viral diseases, including Zika virus, which poses significant public health challenges. Understanding the complex interactions between mosquitoes and viruses is paramount for the development of effective control strategies. In this study, we demonstrate that silencing the A. aegypti adiponectin receptor-like protein (AaARLP) …	[Chen, Tse-Yu; Marin-Lopez, Alejandro; Raduwan, Hamidah; Fikrig, Erol] Yale Univ, Sch Med, Dept Internal Med, Sect Infect Dis, New Haven, CT 06520 USA	Yale University	Chen, TY (corresponding author), Yale Univ, Sch Med, Dept Internal Med, Sect Infect Dis, New Haven, CT 06520 USA.	tse-yu.chen@yale.edu	Raduwan, Hamidah/JLK-9183-2023; Peng, Cheng-Yuan/JVD-9064-2023	Chen, Tse-Yu/0000-0002-8281-909X; Raduwan, Hamidah/0000-0002-4939-7809	HHS | National Institutes of Health (NIH) [AI52904]; Howard Hughes Medical Institute (HHMI)	HHS | National Institutes of Health (NIH)(United States Department of Health & Human ServicesNational Institutes of Health (NIH) - USAOffice of the Administrator (NIH)); Howard Hughes Medical Institute (HHMI)(Howard Hughes Medical Institute)	HHS | National Institutes of Health (NIH) AI52904 Erol Fikrig.Howard Hughes Medical Institute (HHMI) Erol Fikrig.		47	0	0	3	3	AMER SOC MICROBIOLOGY	WASHINGTON	1752 N ST NW, WASHINGTON, DC 20036-2904 USA	2150-7511			MBIO	mBio	2024 OCT 7	2024
J	Marin-Lopez, A; Jiang, JJ; Wang, YC; Cao, YC; MacNeil, T; Hastings, AK; Fikrig, E				Marin-Lopez, Alejandro; Jiang, Junjun; Wang, Yuchen; Cao, Yongguo; MacNeil, Tyler; Hastings, Andrew K.; Fikrig, Erol			Aedes aegypti SNAP and a calcium transporter ATPase influence dengue virus dissemination	PLOS NEGLECTED TROPICAL DISEASES			English	Article							SYNTAXIN 17; VACCINE; MITOCHONDRIA; FLAVIVIRUS; LESSONS; FUSION	Dengue virus (DENV) is a flavivirus that causes marked human morbidity and mortality worldwide, and is transmitted to humans by Aedes aegypti mosquitoes. Habitat expansion of Aedes, mainly due to climate change and increasing overlap between urban and wild habitats, places nearly half of the world's population at risk for DENV infection. After a bloodmeal from a DENV-infected host, the virus ente…	[Marin-Lopez, Alejandro; Jiang, Junjun; Wang, Yuchen; Cao, Yongguo; MacNeil, Tyler; Hastings, Andrew K.; Fikrig, Erol] Yale Univ Sch Med, Sect Infect Dis, Dept Internal Med, New Haven, CT USA; [Jiang, Junjun] Guangxi Med Univ, Sch Publ Hlth, Nanning, Guangxi, Peoples R China; [Wang, Yuchen] Wuhan Univ, Coll Life Sci, State Key Lab Virol, Wuhan, Hubei, Peoples R China; [Cao, Yongguo] Jilin Univ, D…	Yale University; Guangxi Medical University; Wuhan University; Jilin University; Jilin University; Howard Hughes Medical Institute	Marín-López, A (corresponding author), Yale Univ Sch Med, Sect Infect Dis, Dept Internal Med, New Haven, CT USA.	alejandro.marinlopez@yale.edu	Jiang, Junjun/AAH-9095-2020	wang, yuchen/0000-0001-8494-6124	National Institutes of Health (NIH) [AI089992, AI127865]; Howard Hughes Medical Institute	National Institutes of Health (NIH)(United States Department of Health & Human ServicesNational Institutes of Health (NIH) - USA); Howard Hughes Medical Institute(Howard Hughes Medical Institute)	This work was supported by the National Institutes of Health (NIH, https://www.nih.gov), grant AI089992 (EF) and AI127865 (EF). EF is an investigator supported by the Howard Hughes Medical Institute (https://www.hhmi.org/).The funders had no role in study design, data collection and analysis, decision to publish, or preparation of the manuscript.		44	8	8	0	3	PUBLIC LIBRARY SCIENCE	SAN FRANCISCO	1160 BATTERY STREET, STE 100, SAN FRANCISCO, CA 94111 USA	1935-2735			PLOS NEGLECT TROP D	Plos Neglect. Trop. Dis.	JUN	2021	15	6
J	Angleró-Rodríguez, YI; Tikhe, CV; Kang, S; Dimopoulos, G				Anglero-Rodriguez, Yesseinia I.; Tikhe, Chinmay V.; Kang, Seokyoung; Dimopoulos, George			Aedes aegypti Toll pathway is induced through dsRNA sensing in endosomes	DEVELOPMENTAL AND COMPARATIVE IMMUNOLOGY			English	Article						Aedes aegypti; Dengue virus; dsRNA; Immune surveillance	EPITHELIAL-CELLS; EXPRESSION; CYTOKINE; RECEPTORS; RECOGNITION; BINDING	Mosquito anti-pathogen immune responses, including those controlling infection with arboviruses are regulated by multiple signal transduction pathways. While the Toll pathway is critical in the defense against arboviruses such as dengue and Zika viruses, the factors and mechanisms involved in virus recognition leading to the activation of the Toll pathway are not fully understood. In this study w…	[Anglero-Rodriguez, Yesseinia I.; Tikhe, Chinmay V.; Kang, Seokyoung; Dimopoulos, George] Johns Hopkins Bloomberg Sch Publ Hlth, Dept Mol Microbiol & Immunol, Baltimore, MD 21205 USA	Johns Hopkins University; Johns Hopkins Bloomberg School of Public Health	Dimopoulos, G (corresponding author), Johns Hopkins Bloomberg Sch Publ Hlth, Dept Mol Microbiol & Immunol, Baltimore, MD 21205 USA.	gdimopo@jhu.edu	Tikhe, Chinmay/J-1040-2019	Tikhe, Chinmay V/0000-0001-5977-6776; Dimopoulos, George/0000-0001-6755-8111	National Institute of Allergy and Infectious Diseases [RO1AI101431]; Johns Hopkins Malaria Institute's postdoctoral fellowship	National Institute of Allergy and Infectious Diseases(United States Department of Health & Human ServicesNational Institutes of Health (NIH) - USANIH National Institute of Allergy & Infectious Diseases (NIAID)); Johns Hopkins Malaria Institute's postdoctoral fellowship	This work was supported by the National Institute of Allergy and Infectious Diseases (RO1AI101431) to YAR and GD and by the Johns Hopkins Malaria Institute's postdoctoral fellowship awarded to CVT.		40	9	11	5	13	ELSEVIER SCI LTD	OXFORD	THE BOULEVARD, LANGFORD LANE, KIDLINGTON, OXFORD OX5 1GB, OXON, ENGLAND	0145-305X	1879-0089		DEV COMP IMMUNOL	Dev. Comp. Immunol.	SEP	2021	122
J	Wang, J; Murphy, EJ; Nix, JC; Jones, DNM				Wang, Jing; Murphy, Emma J.; Nix, Jay C.; Jones, David N. M.			Aedes aegypti Odorant Binding Protein 22 selectively binds fatty acids through a conformational change in its C-terminal tail	SCIENTIFIC REPORTS			English	Article							SALIVARY-GLAND PROTEOME; PHEROMONE-BINDING; CRYSTAL-STRUCTURE; NMR STRUCTURE; MODEL-FREE; LIGAND-BINDING; ANOPHELES-GAMBIAE; STRUCTURAL BASIS; DROSOPHILA-MELANOGASTER; CCP4 SUITE	Aedes aegypti is the primary vector for transmission of Dengue, Zika and chikungunya viruses. Previously it was shown that Dengue virus infection of the mosquito led to an in increased expression of the odorant binding protein 22 (AeOBP22) within the mosquito salivary gland and that siRNA mediated knockdown of AeOBP22 led to reduced mosquito feeding behaviors. Insect OBPs are implicated in the pe…	[Wang, Jing; Murphy, Emma J.; Jones, David N. M.] Univ Colorado, Dept Pharmacol, Sch Med, Anschutz Med Campus,12801 East 17th Ave, Aurora, CO 80045 USA; [Jones, David N. M.] Univ Colorado, Program Struct Biol & Biochem, Sch Med, Anschutz Med Campus,12801 East 17th Ave, Aurora, CO 80045 USA; [Nix, Jay C.] Lawrence Berkeley Natl Lab, Mol Biol Consortium, Adv Light Source, Beamline 4-2-2, Berkeley, …	University of Colorado System; University of Colorado Anschutz Medical Campus; University of Colorado System; University of Colorado Anschutz Medical Campus; United States Department of Energy (DOE); Lawrence Berkeley National Laboratory; University of Oxford	Jones, DNM (corresponding author), Univ Colorado, Dept Pharmacol, Sch Med, Anschutz Med Campus,12801 East 17th Ave, Aurora, CO 80045 USA.;Jones, DNM (corresponding author), Univ Colorado, Program Struct Biol & Biochem, Sch Med, Anschutz Med Campus,12801 East 17th Ave, Aurora, CO 80045 USA.	david.jones@cuanschutz.edu		Murphy, Emma/0000-0003-4551-8068	NIH/NIAID [RO1 AI121253]; University of Colorado Cancer Center Support Grant [NIH 5P30-CA046934]	NIH/NIAID(United States Department of Health & Human ServicesNational Institutes of Health (NIH) - USANIH National Institute of Allergy & Infectious Diseases (NIAID)); University of Colorado Cancer Center Support Grant	This work was supported by NIH/NIAID grant RO1 AI121253 to DNMJ. The operation of the Structural Biology facilities at CU School of Medicine is supported in part by the University of Colorado Cancer Center Support Grant (NIH 5P30-CA046934). We thank Dr George Dimopoulos for AeOBP22 cDNA and discussions.		123	26	30	1	21	NATURE PORTFOLIO	BERLIN	HEIDELBERGER PLATZ 3, BERLIN, 14197, GERMANY	2045-2322			SCI REP-UK	Sci Rep	FEB 24	2020	10	1
J	Durant, AC; Chasiotis, H; Misyura, L; Donini, A				Durant, Andrea C.; Chasiotis, Helen; Misyura, Lidiya; Donini, Andrew			Aedes aegypti Rhesus glycoproteins contribute to ammonia excretion by larval anal papillae	JOURNAL OF EXPERIMENTAL BIOLOGY			English	Article						Mosquito; dsRNA; SIET; Ammonia transporter	HIGH ENVIRONMENTAL AMMONIA; MESSENGER-RNA EXPRESSION; RAINBOW-TROUT; RH-PROTEIN; CAENORHABDITIS-ELEGANS; NH3 TRANSPORT; GREEN-ALGA; MECHANISM; CO2; NITROGEN	In larval Aedes aegypti, transcripts of the Rhesus-like glycoproteins AeRh50-1 and AeRh50-2 have been detected in the anal papillae, sites of ammonia (NH3/NH4+) excretion; however, these putative ammonia transporters have not been previously localized or functionally characterized. In this study, we show that the AeRh50s co-immunolocalize with apical V-type H+-ATPase as well as with basal Na+/K+-…	[Durant, Andrea C.; Chasiotis, Helen; Misyura, Lidiya; Donini, Andrew] York Univ, Dept Biol, 4700 Keele St, Toronto, ON M3J 1P3, Canada	York University - Canada	Durant, AC (corresponding author), York Univ, Dept Biol, 4700 Keele St, Toronto, ON M3J 1P3, Canada.	adurant@yorku.ca		Durant, Andrea/0000-0002-6980-4408	Natural Sciences and Engineering Research Council of Canada (NSERC); Ontario Ministry of Research and Innovation Early Researcher Award	Natural Sciences and Engineering Research Council of Canada (NSERC)(Natural Sciences and Engineering Research Council of Canada (NSERC)); Ontario Ministry of Research and Innovation Early Researcher Award(Ministry of Research and Innovation, Ontario)	This work was supported by the Natural Sciences and Engineering Research Council of Canada (NSERC) Discovery Grant to A.D. and an Ontario Ministry of Research and Innovation Early Researcher Award to A.D.		53	16	16	0	7	COMPANY OF BIOLOGISTS LTD	CAMBRIDGE	BIDDER BUILDING CAMBRIDGE COMMERCIAL PARK COWLEY RD, CAMBRIDGE CB4 4DL, CAMBS, ENGLAND	0022-0949	1477-9145		J EXP BIOL	J. Exp. Biol.	FEB 15	2017	220	4
J	Vega-Cabrera, A; Cancino-Rodezno, A; Porta, H; Pardo-Lopez, L				Vega-Cabrera, Adriana; Cancino-Rodezno, Angeles; Porta, Helena; Pardo-Lopez, Liliana			Aedes aegypti Mos20 Cells Internalizes Cry Toxins by Endocytosis, and Actin Has a Role in the Defense against Cry11Aa Toxin	TOXINS			English	Article						endocytosis; Cry toxins; actin; insect cells	PLASMA-MEMBRANE-REPAIR; BACILLUS-THURINGIENSIS; PHOSPHOINOSITIDE 3-KINASE; PROTEOMIC ANALYSIS; MAMMALIAN-CELLS; DELTA-ENDOTOXIN; RAB GTPASES; PORE; CLATHRIN; PATHWAYS	Bacillus thuringiensis (Bt) Cry toxins are used to control Aedes aegypti, an important vector of dengue fever and yellow fever. Bt Cry toxin forms pores in the gut cells, provoking larvae death by osmotic shock. Little is known, however, about the endocytic and/or degradative cell processes that may counteract the toxin action at low doses. The purpose of this work is to describe the mechanisms o…	[Vega-Cabrera, Adriana; Porta, Helena; Pardo-Lopez, Liliana] Univ Nacl Autonoma Mexico, Inst Biotecnol, Cuernavaca 62250, Morelos, Mexico; [Cancino-Rodezno, Angeles] Univ Nacl Autonoma Mexico, Fac Ciencias, Coyoacan 04510, DF, Mexico	Universidad Nacional Autonoma de Mexico; Universidad Nacional Autonoma de Mexico	Pardo-Lopez, L (corresponding author), Univ Nacl Autonoma Mexico, Inst Biotecnol, Postal 510-3, Cuernavaca 62250, Morelos, Mexico.	advcab@ibt.unam.mx; angelescancino@gmail.com; helena@ibt.unam.mx; liliana@ibt.unam.mx		Pardo Lopez, Liliana/0000-0002-8927-1733; Vega-Cabrera, Luz Adriana/0000-0002-0323-4537	CONACyT [176381, 179333]; DGAPA [IN 201012-3, IN218610]	CONACyT(Consejo Nacional de Ciencia y Tecnologia (CONACyT)); DGAPA	We are grateful to Andres Saralegui and Arturo Pimentel of the Laboratorio Nacional de Microscopia Avanzada, UNAM, Mexico, for technical assistance with the confocal microscopy. We would like to thank Humberto Lanz for providing the Mos20 cells and Alejandra Bravo for providing the toxins. This work was supported partially by CONACyT (176381 and 179333) and DGAPA (IN 201012-3 and IN218610). Adria…		45	11	14	1	27	MDPI	BASEL	ST ALBAN-ANLAGE 66, CH-4052 BASEL, SWITZERLAND	2072-6651			TOXINS	Toxins	FEB	2014	6	2
J	Rivera-Perez, C; Nouzova, M; Clifton, ME; Garcia, EM; LeBlanc, E; Noriega, FG				Rivera-Perez, Crisalejandra; Nouzova, Marcela; Clifton, Mark. E.; Garcia, Elena Martin; LeBlanc, Elizabeth; Noriega, Fernando G.			Aldehyde dehydrogenase 3 converts farnesal into farnesoic acid in the corpora allata of mosquitoes	INSECT BIOCHEMISTRY AND MOLECULAR BIOLOGY			English	Article						Aedes aegypti; Mosquito; Juvenile hormone; Corpora allata; Aldehyde dehydrogenase 3; RNAi; Aldo-keto reductase; Farnesal	SJOGREN-LARSSON-SYNDROME; JUVENILE-HORMONE-III; ENDOPLASMIC-RETICULUM; BIOSYNTHESIS; EXPRESSION; LOCALIZATION; MEVALONATE; MECHANISM; OXIDATION; ALCOHOLS	The juvenile hormones (JHs) play a central role in insect reproduction, development and behavior. Interrupting JH biosynthesis has long been considered a promising strategy for the development of target-specific insecticides. Using a combination of RNAi, in vivo and in vitro studies we characterized the last unknown biosynthetic enzyme of the JH pathway, a fatty aldehyde dehydrogenase (AaALDH3) t…	[Rivera-Perez, Crisalejandra; Nouzova, Marcela; Clifton, Mark. E.; Garcia, Elena Martin; LeBlanc, Elizabeth; Noriega, Fernando G.] Florida Int Univ, Dept Biol Sci, Miami, FL 33199 USA	State University System of Florida; Florida International University	Noriega, FG (corresponding author), Florida Int Univ, Dept Biol Sci, 11200 SW 8th St, Miami, FL 33199 USA.	noriegaf@fiu.edu	Rivera-Perez, Crisalejandra/AAM-1269-2021; Nouzova, Marcela/AAK-8609-2021; Martín, Elena/KCJ-6517-2024	Rivera Perez, Crisalejandra/0000-0002-9746-3225; Nouzova, Marcela/0000-0002-4562-1383; Noriega, Fernando Gabriel/0000-0001-8628-5374	National Institutes of Health [AI 45545]	National Institutes of Health(United States Department of Health & Human ServicesNational Institutes of Health (NIH) - USA)	We would like to express our thanks to Mario Perez and anonymous reviewers for comments on the manuscript. This work was supported by National Institutes of Health grant AI 45545 (to F.G.N.)		48	37	43	1	35	PERGAMON-ELSEVIER SCIENCE LTD	OXFORD	THE BOULEVARD, LANGFORD LANE, KIDLINGTON, OXFORD OX5 1GB, ENGLAND	0965-1748	1879-0240		INSECT BIOCHEM MOLEC	Insect Biochem. Mol. Biol.	AUG	2013	43	8
J	Zhou, GL; Isoe, J; Day, WA; Miesfeld, RL				Zhou, Guoli; Isoe, Jun; Day, W. Antony; Miesfeld, Roger L.			Alpha-COPI Coatomer Protein Is Required for Rough Endoplasmic Reticulum Whorl Formation in Mosquito Midgut Epithelial Cells	PLOS ONE			English	Article							AEDES-AEGYPTI L; BLOOD DIGESTION; L INSECTA; DIPTERA; TRYPSIN; ULTRASTRUCTURE; CULICIDAE; MEAL; P100	Background: One of the early events in midgut epithelial cells of Aedes aegypti mosquitoes is the dynamic reorganization of rough endoplasmic reticulum (RER) whorl structures coincident with the onset of blood meal digestion. Based on our previous studies showing that feeding on an amino acid meal induces TOR signaling in Ae. aegypti, we used proteomics and RNAi to functionally identify midgut ep…	[Zhou, Guoli; Isoe, Jun; Miesfeld, Roger L.] Univ Arizona, Dept Chem & Biochem, Tucson, AZ USA; [Day, W. Antony] Univ Arizona, Arizona Res Labs, Tucson, AZ USA	University of Arizona; University of Arizona	Zhou, GL (corresponding author), Michigan State Univ, Dept Entomol, E Lansing, MI 48824 USA.	rlm@email.arizona.edu			National Institutes of Health [R01AI31951]	National Institutes of Health(United States Department of Health & Human ServicesNational Institutes of Health (NIH) - USA)	This work was supported by the National Institutes of Health grant R01AI31951 to RLM (http://www.nih.gov/). The funders had no role in study design, data collection and analysis, decision to publish, or preparation of the manuscript.		35	16	19	0	6	PUBLIC LIBRARY SCIENCE	SAN FRANCISCO	185 BERRY ST, STE 1300, SAN FRANCISCO, CA 94107 USA	1932-6203			PLOS ONE	PLoS One	MAR 31	2011	6	3
J	Ling, L; Raikhel, AS				Ling, Lin; Raikhel, Alexander S.			Amino acid-dependent regulation of insulin- like peptide signaling is mediated by TOR and GATA factors in the disease vector mosquito Aedes aegypti	PROCEEDINGS OF THE NATIONAL ACADEMY OF SCIENCES OF THE UNITED STATES OF AMERICA			English	Article						mosquito; insulin; TOR; GATA; CRISPR-Cas9	YELLOW-FEVER MOSQUITO; FAT-BODY; LIPID-METABOLISM; GENE-EXPRESSION; DROSOPHILA; VITELLOGENESIS; DOWNSTREAM; NUTRITION; MECHANISM; RELEASE	Aedes aegypti female mosquitoes require vertebrate blood for their egg production and consequently they become vectors of devastating human diseases. Amino acids (AAs) and nutrients originating from a blood meal activate vitellogenesis and fuel embryo development of anautogenous mosquitoes. Insulin-like peptides (ILPs) are indispensable in reproducing female mosquitoes, regulating glycogen and li…	[Ling, Lin] Southeast Univ, Sch Life Sci & Technol, Key Lab Dev Genes & Human Dis, Nanjing 210096, Peoples R China; [Raikhel, Alexander S.] Univ Calif Riverside, Dept Entomol, Riverside, CA 92521 USA; [Raikhel, Alexander S.] Univ Calif Riverside, Inst Integrat Genome Biol, Riverside, CA 92521 USA	Southeast University - China; University of California System; University of California Riverside; University of California System; University of California Riverside	Ling, L (corresponding author), Southeast Univ, Sch Life Sci & Technol, Key Lab Dev Genes & Human Dis, Nanjing 210096, Peoples R China.;Raikhel, AS (corresponding author), Univ Calif Riverside, Dept Entomol, Riverside, CA 92521 USA.;Raikhel, AS (corresponding author), Univ Calif Riverside, Inst Integrat Genome Biol, Riverside, CA 92521 USA.	linglin1000@163.com; alexander.raikhel@ucr.edu			NIH [R01AI036959]; Fundamental Research Funds for the Central Universities [4031002205]; National Institute of Allergy and Infectious Diseases [R01AI036959] Funding Source: NIH RePORTER	NIH(United States Department of Health & Human ServicesNational Institutes of Health (NIH) - USA); Fundamental Research Funds for the Central Universities(Fundamental Research Funds for the Central Universities); National Institute of Allergy and Infectious Diseases(United States Department of Health & Human ServicesNational Institutes of Health (NIH) - USANIH National Institute of Allergy & Infe…	This work was supported by NIH Grant R01AI036959 (to A.S.R.) and the Fundamental Research Funds for the Central Universities 4031002205 (to L.L.) .		48	12	12	13	44	NATL ACAD SCIENCES	WASHINGTON	2101 CONSTITUTION AVE NW, WASHINGTON, DC 20418 USA	0027-8424	1091-6490		P NATL ACAD SCI USA	Proc. Natl. Acad. Sci. U. S. A.	AUG 22	2023	120	34
J	Short, SM; Mongodin, EF; MacLeod, HJ; Talyuli, OAC; Dimopoulos, G				Short, Sarah M.; Mongodin, Emmanuel F.; MacLeod, Hannah J.; Talyuli, Octavio A. C.; Dimopoulos, George			Amino acid metabolic signaling influences Aedes aegypti midgut microbiome variability	PLOS NEGLECTED TROPICAL DISEASES			English	Article							QUANTITATIVE TRAIT LOCI; VECTOR COMPETENCE; DENGUE-2 VIRUS; GUT MICROBIOTA; GENE LISTS; IMMUNITY; BACTERIA; CULICIDAE; MOSQUITOS; DIPTERA	The mosquito midgut microbiota has been shown to influence vector competence for multiple human pathogens. The microbiota is highly variable in the field, and the sources of this variability are not well understood, which limits our ability to understand or predict its effects on pathogen transmission. In this work, we report significant variation in female adult midgut bacterial load between str…	[Short, Sarah M.; MacLeod, Hannah J.; Talyuli, Octavio A. C.; Dimopoulos, George] Johns Hopkins Univ, W Harry Feinstone Dept Mol Microbiol & Immunol, Bloomberg Sch Publ Hlth, Baltimore, MD 21218 USA; [Mongodin, Emmanuel F.] Univ Maryland, Sch Med, Inst Genome Sci, Baltimore, MD 21201 USA	Johns Hopkins University; Johns Hopkins Bloomberg School of Public Health; University System of Maryland; University of Maryland Baltimore	Dimopoulos, G (corresponding author), Johns Hopkins Univ, W Harry Feinstone Dept Mol Microbiol & Immunol, Bloomberg Sch Publ Hlth, Baltimore, MD 21218 USA.	gdimopo1@jhu.edu	Mongodin, Emmanuel/AAF-1850-2020; Talyuli, Octavio/KEJ-6206-2024	Dimopoulos, George/0000-0001-6755-8111; Talyuli Cunha, Octavio Augusto/0000-0002-7026-463X; MacLeod, Hannah/0000-0002-6478-7581	National Institutes of Health, National Institute for Allergy and Infectious Disease [R01AI101431, R01 AI081877]; Ruth L. Kirschstein National Research Service Award [F32AI112208-01A1]	National Institutes of Health, National Institute for Allergy and Infectious Disease(United States Department of Health & Human ServicesNational Institutes of Health (NIH) - USANIH National Institute of Allergy & Infectious Diseases (NIAID)); Ruth L. Kirschstein National Research Service Award(United States Department of Health & Human ServicesNational Institutes of Health (NIH) - USA)	This work was funded by the National Institutes of Health, National Institute for Allergy and Infectious Disease, grants R01AI101431 and R01 AI081877. SMS was supported by a Ruth L. Kirschstein National Research Service Award F32AI112208-01A1. The funders had no role in study design, data collection and analysis, decision to publish, or preparation of the manuscript.		82	39	43	1	15	PUBLIC LIBRARY SCIENCE	SAN FRANCISCO	1160 BATTERY STREET, STE 100, SAN FRANCISCO, CA 94111 USA	1935-2735			PLOS NEGLECT TROP D	Plos Neglect. Trop. Dis.	JUL	2017	11	7
J	Durant, AC; Donini, A				Durant, Andrea C.; Donini, Andrew			Ammonia Excretion in an Osmoregulatory Syncytium Is Facilitated by AeAmt2, a Novel Ammonia Transporter in Aedes aegypti Larvae	FRONTIERS IN PHYSIOLOGY			English	Article						ammonia transporters; Rhesus glycoproteins; mosquito; high environmental ammonia (HEA); anal papillae	HIGH ENVIRONMENTAL AMMONIA; ESCHERICHIA-COLI; NITROGEN-EXCRETION; ANAL PAPILLAE; SEPTIC TANKS; RH-PROTEIN; SACCHAROMYCES-CEREVISIAE; CRYSTAL-STRUCTURE; GENE-EXPRESSION; NH3 TRANSPORT	The larvae of the mosquito Aedes aegypti inhabit ammonia rich septic tanks in tropical regions of the world that make extensive use of these systems, explaining the prevalence of disease during dry seasons. Since ammonia (NH3/NH4+) is toxic to animals, an understanding of the physiological mechanisms of ammonia excretion permitting the survival of A. aegypti larvae in high ammonia environments is…	[Durant, Andrea C.; Donini, Andrew] York Univ, Dept Biol, Toronto, ON, Canada	York University - Canada	Durant, AC (corresponding author), York Univ, Dept Biol, Toronto, ON, Canada.	adurant@yorku.ca			NSERC	NSERC(Natural Sciences and Engineering Research Council of Canada (NSERC))	This work was funded by NSERC Discovery Grant awarded to AD.		63	16	16	0	10	FRONTIERS MEDIA SA	LAUSANNE	AVENUE DU TRIBUNAL FEDERAL 34, LAUSANNE, CH-1015, SWITZERLAND	1664-042X			FRONT PHYSIOL	Front. Physiol.	APR 11	2018	9
J	Durant, AC; Donini, A				Durant, Andrea C.; Donini, Andrew			Ammonia transport in the excretory system of mosquito larvae (Aedes aegypti): Rh protein expression and the transcriptome of the rectum	COMPARATIVE BIOCHEMISTRY AND PHYSIOLOGY A-MOLECULAR & INTEGRATIVE PHYSIOLOGY			English	Article						Mosquito; ammonia; Hindgut; Malpighian tubules; Transport	MALPIGHIAN TUBULES; FRESH-WATER; NITROGEN-EXCRETION; ANAL PAPILLAE; SEPTIC TANKS; METABOLISM; MECHANISMS; OSMOREGULATION; TERRESTRIAL; SECRETION	The role of the mosquito excretory organs (Malpighian tubules, MT and hindgut, HG) in ammonia transport as well as expression and function of the Rhesus (Rh protein) ammonia transporters within these organs was examined in Aedes aegypti larvae and adult females. Immunohistological examination revealed that the Rh proteins are co-localized with V-type H+-ATPase (VA) to the apical membranes of MT a…	[Durant, Andrea C.] Univ Washington, Dept Biol, POB 351800, Seattle, WA 98195 USA; [Donini, Andrew] York Univ, Dept Biol, 4700 Keele St, Toronto, ON M3J 1P3, Canada	University of Washington; University of Washington Seattle; York University - Canada	Donini, A (corresponding author), York Univ, Dept Biol, 4700 Keele St, Toronto, ON M3J 1P3, Canada.	adonini@yorku.ca			Natural Sciences and Engineering Research Council of Canada Discovery Grant [RGPIN-2018-05841]	Natural Sciences and Engineering Research Council of Canada Discovery Grant(Natural Sciences and Engineering Research Council of Canada (NSERC))	Research funded by the Natural Sciences and Engineering Research Council of Canada Discovery Grant RGPIN-2018-05841 to AD.		69	4	4	2	7	ELSEVIER SCIENCE INC	NEW YORK	STE 800, 230 PARK AVE, NEW YORK, NY 10169 USA	1095-6433	1531-4332		COMP BIOCHEM PHYS A	Comp. Biochem. Physiol. A-Mol. Integr. Physiol.	AUG	2024	294
J	Durant, AC; Donini, A				Durant, Andrea C.; Donini, Andrew			Ammonium transporter expression in sperm of the disease vector Aedes aegypti mosquito influences male fertility	PROCEEDINGS OF THE NATIONAL ACADEMY OF SCIENCES OF THE UNITED STATES OF AMERICA			English	Article						spermatogenesis; Culicidae; insect physiology; insect reproduction; dengue	INSECTICIDE RESISTANCE; RHESUS GLYCOPROTEINS; NITROGEN-EXCRETION; PHYSIOLOGICAL-ROLE; NH4+; AMTB; SPERMATHECAE; TERRESTRIAL; METABOLISM; MECHANISMS	The ammonium transporter (AMT)/methylammonium permease (MEP)/Rhesus glycoprotein (Rh) family of ammonia (NH3/NH4+) transporters has been identified in organisms from all domains of life. In animals, fundamental roles for AMT and Rh proteins in the specific transport of ammonia across biological membranes to mitigate ammonia toxicity and aid in osmoregulation, acid-base balance, and excretion have…	[Durant, Andrea C.; Donini, Andrew] York Univ, Dept Biol, Toronto, ON M3J 1P3, Canada	York University - Canada	Durant, AC (corresponding author), York Univ, Dept Biol, Toronto, ON M3J 1P3, Canada.	adurant@yorku.ca		Durant, Andrea/0000-0002-6980-4408	Natural Sciences and Engineering Research Council of Canada; Ontario Graduate Scholarship	Natural Sciences and Engineering Research Council of Canada(Natural Sciences and Engineering Research Council of Canada (NSERC)CGIAR); Ontario Graduate Scholarship(Ontario Graduate Scholarship)	We sincerely thank Dr. Jean-Paul Paluzzi and Dr. David Rocco (York University, Toronto, ON, Canada) for generously providing insect housing materials and their intellectual input for egg-laying assays. This work was supported by a Natural Sciences and Engineering Research Council of Canada Discovery grant to A. D. and an Ontario Graduate Scholarship to A.C.D.		71	16	17	2	19	NATL ACAD SCIENCES	WASHINGTON	2101 CONSTITUTION AVE NW, WASHINGTON, DC 20418 USA	0027-8424			P NATL ACAD SCI USA	Proc. Natl. Acad. Sci. U. S. A.	NOV 24	2020	117	47
J	Chasiotis, H; Ionescu, A; Misyura, L; Bui, P; Fazio, K; Wang, J; Patrick, M; Weihrauch, D; Donini, A				Chasiotis, Helen; Ionescu, Adrian; Misyura, Lidiya; Phuong Bui; Fazio, Kimberly; Wang, Jason; Patrick, Marjorie; Weihrauch, Dirk; Donini, Andrew			An animal homolog of plant Mep/Amt transporters promotes ammonia excretion by the anal papillae of the disease vector mosquito Aedes aegypti	JOURNAL OF EXPERIMENTAL BIOLOGY			English	Article						Na+/K+-ATPase; V-type H+-ATPase; NHE3; Carbonic anhydrase; Ammonium transporter; Rhesus glycoprotein	TROUT ONCORHYNCHUS-MYKISS; ZEBRAFISH DANIO-RERIO; WATER RAINBOW-TROUT; NITROGEN-EXCRETION; RH PROTEINS; RHESUS GLYCOPROTEINS; EXPRESSION ANALYSIS; ESCHERICHIA-COLI; ATPASE ACTIVITY; GILL	The transcripts of three putative ammonia (NH3/NH4+) transporters, Rhesus-like glycoproteins AeRh50-1, AeRh50-2 and Amt/Mep-like AeAmt1 were detected in the anal papillae of larval Aedes aegypti. Quantitative PCR studies revealed 12-fold higher transcript levels of AeAmt1 in anal papillae relative to AeRh50-1, and levels of AeRh50-2 were even lower. Immunoblotting revealed AeAmt1 in anal papillae…	[Chasiotis, Helen; Ionescu, Adrian; Misyura, Lidiya; Phuong Bui; Donini, Andrew] York Univ, Dept Biol, 4700 Keele St, Toronto, ON M3J 1P3, Canada; [Fazio, Kimberly; Wang, Jason; Patrick, Marjorie] Univ San Diego, Dept Biol, 5998 Alcala Pk, San Diego, CA 92110 USA; [Weihrauch, Dirk] Univ Manitoba, Dept Biol Sci, 50 Sifton Rd, Winnipeg, MB R3T 2N2, Canada	York University - Canada; University of San Diego; University of Manitoba	Donini, A (corresponding author), York Univ, Dept Biol, 4700 Keele St, Toronto, ON M3J 1P3, Canada.	adonini@yorku.ca		Ionescu, Adrian/0000-0002-6111-834X	Natural Sciences and Engineering Research Council of Canada (NSERC); Ontario Ministry of Research and Innovation Early Researcher Award	Natural Sciences and Engineering Research Council of Canada (NSERC)(Natural Sciences and Engineering Research Council of Canada (NSERC)); Ontario Ministry of Research and Innovation Early Researcher Award(Ministry of Research and Innovation, Ontario)	This work was supported by the Natural Sciences and Engineering Research Council of Canada (NSERC) Discovery Grants to A.D. and D.W. and an Ontario Ministry of Research and Innovation Early Researcher Award to A.D.		57	33	33	0	12	COMPANY BIOLOGISTS LTD	CAMBRIDGE	BIDDER BUILDING, STATION RD, HISTON, CAMBRIDGE CB24 9LF, ENGLAND	0022-0949	1477-9145		J EXP BIOL	J. Exp. Biol.	MAY 1	2016	219	9
J	Bahia, AC; Kubota, MS; Souza-Neto, JA; Koerich, LB; Barletta, AB; Araújo, HRC; Gonçalves, CM; Ríos-Velásquez, CM; Pimenta, PFP; Traub-Csekö, YM				Bahia, Ana C.; Kubota, Marina S.; Souza-Neto, Jayme A.; Koerich, Leonardo B.; Barletta, Ana Beatriz; Araujo, Helena R. C.; Goncalves, Caroline M.; Rios-Velasquez, Claudia M.; Pimenta, Paulo F. P.; Traub-Cseko, Yara M.			An Anopheles aquasalis GATA factor Serpent is required for immunity against Plasmodium and bacteria	PLOS NEGLECTED TROPICAL DISEASES			English	Article							AEDES-AEGYPTI; GAMBIAE; HEMOCYTES; RESPONSES; MOSQUITO	Innate immunity is an ancient and conserved defense system that provides an early effective response against invaders. Many immune genes of Anopheles mosquitoes have been implicated in defense against a variety of pathogens, including plasmodia. Nevertheless, only recent work identified some immune genes of Anopheles aquasalis mosquitoes upon P. vivax infection. Among these was a GATA transcripti…	[Bahia, Ana C.; Kubota, Marina S.; Traub-Cseko, Yara M.] Fiocruz MS, Lab Biol Mol Parasitas & Vetores, Inst Oswaldo Cruz, Rio De Janeiro, RJ, Brazil; [Souza-Neto, Jayme A.] Inst Oswaldo Cruz, CDTS, Rio De Janeiro, RJ, Brazil; [Koerich, Leonardo B.] Univ Fed Minas Gerais, Inst Biol, Lab Fisiol Insetos Hematofagos, Belo Horizonte, MG, Brazil; [Barletta, Ana Beatriz] Univ Fed Rio de Janeiro, Inst Bi…	Fundacao Oswaldo Cruz; Fundacao Oswaldo Cruz; Center for Technological Development in Health (CDTS); Universidade Federal de Minas Gerais; Universidade Federal do Rio de Janeiro; Fundacao Oswaldo Cruz; Fiocruz - Research Center Rene Rachou; Fundacao Oswaldo Cruz; Fundacao Oswaldo Cruz; Universidade Estadual Paulista	Bahia, AC; Traub-Csekö, YM (corresponding author), Fiocruz MS, Lab Biol Mol Parasitas & Vetores, Inst Oswaldo Cruz, Rio De Janeiro, RJ, Brazil.;Pimenta, PFP (corresponding author), Fiocruz MS, Lab Entomol Med, Inst Rene Rachou, Belo Horizonte, MG, Brazil.;Pimenta, PFP (corresponding author), Fundacao Med Trop Dr Heitor Vieira Dourado, Manaus, Amazonas, Brazil.;Pimenta, PFP (corresponding author),…	anabahia@biof.ufrj.br; pimenta@cpqrr.fiocruz.br; ytraub@ioc.fiocruz.br	Koerich, Leonardo/J-7004-2014; Araujo, Helena/J-9209-2015; Traub-Cseko, Yara/F-2723-2015; Pimenta, Paulo/AAH-1502-2020; Velasquez, Claudia/ABD-5579-2020; Souza-Neto, Jayme/E-7841-2010; Bahia Nascimento, Ana Cristina/G-2372-2015; Koerich, Leonardo/B-8554-2008	Bahia Nascimento, Ana Cristina/0000-0002-4584-1888; Koerich, Leonardo/0000-0002-5668-3934; Correa de Araujo Gomes, Helena/0000-0002-2021-2217; Barletta Ferreira, Ana Beatriz/0000-0001-9913-3775; Souza-Neto, Jayme A./0000-0001-9281-894X	CNPq; PAPES-Fiocruz; Fapemig; Fapeam; FMT; FAPESP Young Investigator Award; CAPES; CAPES-CDTS/Fiocruz	CNPq(Conselho Nacional de Desenvolvimento Cientifico e Tecnologico (CNPQ)); PAPES-Fiocruz; Fapemig(Fundacao de Amparo a Pesquisa do Estado de Minas Gerais (FAPEMIG)); Fapeam; FMT; FAPESP Young Investigator Award(Fundacao de Amparo a Pesquisa do Estado de Sao Paulo (FAPESP)); CAPES(Coordenacao de Aperfeicoamento de Pessoal de Nivel Superior (CAPES)); CAPES-CDTS/Fiocruz	This work was funded by CNPq, PAPES-Fiocruz, Fapemig, Fapeam, FMT, FAPESP Young Investigator Award, CAPES and CAPES-CDTS/Fiocruz. The funders had no role in study design, data collection and analysis, decision to publish, or preparation of the manuscript.		35	4	5	3	8	PUBLIC LIBRARY SCIENCE	SAN FRANCISCO	1160 BATTERY STREET, STE 100, SAN FRANCISCO, CA 94111 USA	1935-2735			PLOS NEGLECT TROP D	Plos Neglect. Trop. Dis.	SEP	2018	12	9
J	Dubey, SK; Mehta, D; Chaudhary, S; Hasan, A; Sunil, S				Dubey, Sunil Kumar; Mehta, Divya; Chaudhary, Sakshi; Hasan, Abdul; Sunil, Sujatha			An E3 Ubiquitin Ligase Scaffolding Protein Is Proviral during Chikungunya Virus Infection in Aedes aegypti	MICROBIOLOGY SPECTRUM			English	Article						Chikungunya virus; Aedes aegypti; vector-virus interactions; ubiquitin proteasomal pathway	PROTEASOME SYSTEM; DEGRADATION; MOSQUITO; IDENTIFICATION; FEVER; TRANSCRIPTOME; DROSOPHILA; STAT2	Arboviruses cause several diseases in humans and livestock. Vector control is the main strategy for controlling diseases transmitted by mosquitoes. Chikungunya virus (CHIKV) is a reemerging alphavirus causing chikungunya disease (CHIKD) and is transmitted to humans by Aedes mosquitoes. The virus establishes an intricate balance of cellular interactions that ultimately helps in its replication and…	[Dubey, Sunil Kumar; Mehta, Divya; Chaudhary, Sakshi; Hasan, Abdul; Sunil, Sujatha] Int Ctr Genet Engn & Biotechnol ICGEB, Vector Borne Dis Grp, New Delhi, India; [Dubey, Sunil Kumar] Columbia Univ, Med Ctr, New York, NY USA	Department of Biotechnology (DBT) India; International Center for Genetic Engineering & Biotechnology (ICGEB); International Center for Genetic Engineering & Biotechnology (ICGEB), New Delhi; Columbia University	Sunil, S (corresponding author), Int Ctr Genet Engn & Biotechnol ICGEB, Vector Borne Dis Grp, New Delhi, India.	sujathasunil13@gmail.com	Dubey, Sunil Kumar/HTO-7046-2023; Mehta, Divya/LBH-6992-2024; Hasan, Abdul/GZM-3818-2022	Mehta, Divya/0000-0002-2380-2044; Hasan, Dr. Abdul/0000-0002-0716-7052; DUBEY, SUNIL KUMAR/0000-0001-7107-9148	Department of Science and Technology, Government of India [SB/SO/BB-23/2011]; Council for Scientific and Industrial Research (CSIR); Department of Biotechnology (DBT)	Department of Science and Technology, Government of India(Department of Science & Technology (India)); Council for Scientific and Industrial Research (CSIR)(Council of Scientific & Industrial Research (CSIR) - India); Department of Biotechnology (DBT)(Department of Biotechnology (DBT) India)	The study has been funded by Department of Science and Technology, Government of India grant SB/SO/BB-23/2011 granted to S.S. D.M. and A.H. are supported by PhD fellowships from Council for Scientific and Industrial Research (CSIR) and Department of Biotechnology (DBT).		83	8	8	1	1	AMER SOC MICROBIOLOGY	WASHINGTON	1752 N ST NW, WASHINGTON, DC 20036-2904 USA	2165-0497			MICROBIOL SPECTR	Microbiol. Spectr.	JUN	2022	10	3
J	Rodrigues, J; Oliveira, GA; Kotsyfakis, M; Dixit, R; Molina-Cruz, A; Jochim, R; Barillas-Mury, C				Rodrigues, Janneth; Oliveira, Giselle A.; Kotsyfakis, Michalis; Dixit, Rajnikant; Molina-Cruz, Alvaro; Jochim, Ryan; Barillas-Mury, Carolina			An Epithelial Serine Protease, AgESP, Is Required for Plasmodium Invasion in the Mosquito Anopheles gambiae	PLOS ONE			English	Article							TIME BOMB MODEL; OOKINETE INVASION; MIDGUT CELLS; MALARIA PARASITES; SALIVARY-GLANDS; REAL-TIME; FALCIPARUM; STEPHENSI; VECTOR; SPOROZOITES	Background: Plasmodium parasites need to cross the midgut and salivary gland epithelia to complete their life cycle in the mosquito. However, our understanding of the molecular mechanism and the mosquito genes that participate in this process is still very limited. Methodology/Principal Findings: We identified an Anopheles gambiae epithelial serine protease (AgESP) that is constitutively expresse…	[Rodrigues, Janneth; Oliveira, Giselle A.; Kotsyfakis, Michalis; Dixit, Rajnikant; Molina-Cruz, Alvaro; Jochim, Ryan; Barillas-Mury, Carolina] NIAID, Lab Malaria & Vector Res, NIH, Rockville, MD USA	National Institutes of Health (NIH) - USA; NIH National Institute of Allergy & Infectious Diseases (NIAID)	Rodrigues, J (corresponding author), Univ Washington, Dept Chem, Seattle, WA 98195 USA.	cbarillas@niaid.nih.gov	Barillas-Mury, Carolina/LNP-8581-2024; Jochim, Ryan/C-6756-2013; Dixit, Rajnikant/D-2566-2009; Kotsyfakis, Michail/G-9525-2014	DIXIT, RAJNIKANT/0000-0002-3536-8329; Oliveira, Giselle/0000-0002-5898-7843; Kotsyfakis, Michail/0000-0002-7526-1876; Rodrigues, Janneth/0000-0001-9693-1958	Division of Intramural Research, National Institute of Allergy and Infectious Diseases, National Institutes of Health	Division of Intramural Research, National Institute of Allergy and Infectious Diseases, National Institutes of Health(United States Department of Health & Human ServicesNational Institutes of Health (NIH) - USANIH National Institute of Allergy & Infectious Diseases (NIAID))	This work was supported by the Intramural Research Program of the Division of Intramural Research, National Institute of Allergy and Infectious Diseases, National Institutes of Health. The funders had no role in study design, data collection and analysis, decision to publish, or preparation of the manuscript.		29	22	24	1	1	PUBLIC LIBRARY SCIENCE	SAN FRANCISCO	1160 BATTERY STREET, STE 100, SAN FRANCISCO, CA 94111 USA	1932-6203			PLOS ONE	PLoS One	APR 11	2012	7	4
J	Hussain, M; Etebari, K; Asgari, S				Hussain, Mazhar; Etebari, Kayvan; Asgari, Sassan			Analysing inhibition of dengue virus in Wolbachia-infected mosquito cells following the removal of Wolbachia	VIROLOGY			English	Article						Wolbachia; Dengue virus; Phasi charoen-like virus; Aedes aegypti; wAlbB	INSECT-SPECIFIC FLAVIVIRUS; AEDES; TRANSMISSION; RNA	Wolbachia pipientis is known to block replication of positive sense RNA viruses. Previously, we created an Aedes aegypti Aag2 cell line (Aag2.wAlbB) transinfected with the wAlbB strain of Wolbachia and a matching tetracycline-cured Aag2.tet cell line. While dengue virus (DENV) was blocked in Aag2.wAlbB cells, we found significant inhibition of DENV in Aag2.tet cells. RNA-Seq analysis of the cells…	[Hussain, Mazhar; Etebari, Kayvan; Asgari, Sassan] Univ Queensland, Australian Infect Dis Res Ctr, Sch Biol Sci, Brisbane, Qld 4072, Australia	University of Queensland	Asgari, S (corresponding author), Univ Queensland, Australian Infect Dis Res Ctr, Sch Biol Sci, Brisbane, Qld 4072, Australia.	s.asgari@uq.edu.au	Etebari, Kayvan/C-6436-2008; Asgari, Sassan/G-2678-2011	Asgari, Sassan/0000-0001-7885-6544; HUSSAIN, MAZHAR/0000-0003-3831-653X	Australian Research Council [DP210101791]	Australian Research Council(Australian Research Council)	The authors would like to thank David Watterson at the University of Queensland for providing the anti-DENV-2 antibody. S.A. is funded by an Australian Research Council Discovery project (DP210101791).		45	2	3	4	14	ACADEMIC PRESS INC ELSEVIER SCIENCE	SAN DIEGO	525 B ST, STE 1900, SAN DIEGO, CA 92101-4495 USA	0042-6822	1089-862X		VIROLOGY	Virology	APR	2023	581
J	Wang, G; Su, JX; Jiang, YT; Zhao, T; Li, CX; Gao, J; Xing, D; Dong, YD; Guo, XX; Zhao, TY				Wang, Gang; Su, Jianxin; Jiang, Yuting; Zhao, Teng; Li, Chunxiao; Gao, Jian; Xing, Dan; Dong, Yande; Guo, Xiaoxia; Zhao, Tongyan			Analysis of novel siRNA and piRNA and identification of vsiRNA and vpiRNA expressed in the midgut ofAedes albopictusduring dengue infection	ENTOMOLOGICAL RESEARCH			English	Article						Aedes albopictus; Dengue virus (DENV); exogenous small RNA (siRNA); midgut; Piwi-interacting RNA (piRNA)	VECTOR COMPETENCE; RNA VIRUSES; IMMUNITY; DEFENSE; TRANSMISSION; EVOLUTION; GENOME	Globally distributed mosquitoes play an important role in emerging and resurging infectious diseases in humans. The critical factor affecting vector competence is susceptibility of the vector to viruses, and the ability of midgut epithelial cells to resist viral infection is the main factor determining the susceptibility of mosquitoes to arbovirus infections and is a key index of vector competenc…	[Wang, Gang; Su, Jianxin; Jiang, Yuting; Zhao, Teng; Li, Chunxiao; Gao, Jian; Xing, Dan; Dong, Yande; Guo, Xiaoxia; Zhao, Tongyan] Beijing Inst Microbiol & Epidemiol, State Key Lab Pathogen & Biosecur, Beijing 100071, Peoples R China; [Wang, Gang] Hfaangzhou Customs Dist PR China, Hangzhou, Peoples R China; [Su, Jianxin] Ctr Dis Control & Prevent Guangzhou Mil Reg, Guangzhou, Peoples R China	Beijing Institute of Microbiology & Epidemiology	Guo, XX; Zhao, TY (corresponding author), Beijing Inst Microbiol & Epidemiol, State Key Lab Pathogen & Biosecur, Beijing 100071, Peoples R China.	guoxx99@163.com; tongyanzhao@126.com	Zhao, Teng/GPP-2309-2022; Jiang, Yuting/HLW-3078-2023; Wang, Gang/AEN-9428-2022		Infective Diseases Prevention and Cure Project of National Ministry of Public Health of China [2012ZX10004219]	Infective Diseases Prevention and Cure Project of National Ministry of Public Health of China	This work was funded by grants from the Infective Diseases Prevention and Cure Project of National Ministry of Public Health of China (no.2012ZX10004219). The authors declare that they have no competing interests.		32	1	1	2	10	WILEY	HOBOKEN	111 RIVER ST, HOBOKEN 07030-5774, NJ USA	1738-2297	1748-5967		ENTOMOL RES	Entomol. Res.	OCT	2020	50	10
J	Cui, YJ; Niu, GD; Li, VL; Wang, XH; Li, J				Cui, Yingjun; Niu, Guodong; Li, Vincent L.; Wang, Xiaohong; Li, Jun			Analysis of blood-induced Anopheles gambiae midgut proteins and sexual stage Plasmodium falciparum interaction reveals mosquito genes important for malaria transmission	SCIENTIFIC REPORTS			English	Article							EXPRESSION; FREP1; ANTIBODIES; MODEL; BIND; NPC2	Plasmodium invasion of mosquito midguts is a mandatory step for malaria transmission. The roles of mosquito midgut proteins and parasite interaction during malaria transmission are not clear. This study aims to identify mosquito midgut proteins that interact with and affect P. falciparum invasion. Based on gene expression profiles and protein sequences, 76 mosquito secretory proteins that are hig…	[Cui, Yingjun; Niu, Guodong; Li, Vincent L.; Wang, Xiaohong; Li, Jun] Florida Int Univ, Dept Biol Sci, Biomol Sci Inst, 11200 SW 8th St, Miami, FL 33199 USA	State University System of Florida; Florida International University	Li, J (corresponding author), Florida Int Univ, Dept Biol Sci, Biomol Sci Inst, 11200 SW 8th St, Miami, FL 33199 USA.	lij@fiu.edu	wang, xu/IAN-4886-2023; Cui, Yingjun/AAG-6298-2019	Cui, Yingjun/0000-0002-7416-0934; Li, Jun/0000-0002-2121-3393	NIAID [1R01AI125657]; NSF [1453287, 1742644]; Direct For Biological Sciences; Division Of Integrative Organismal Systems [1742644] Funding Source: National Science Foundation; Division Of Integrative Organismal Systems; Direct For Biological Sciences [1453287] Funding Source: National Science Foundation	NIAID(United States Department of Health & Human ServicesNational Institutes of Health (NIH) - USANIH National Institute of Allergy & Infectious Diseases (NIAID)); NSF(National Science Foundation (NSF)); Direct For Biological Sciences; Division Of Integrative Organismal Systems(National Science Foundation (NSF)NSF - Directorate for Biological Sciences (BIO)NSF - Division of Integrative Organismal…	This study was supported by NIAID 1R01AI125657 and NSF Career Award 1453287, 1742644 to JL. The funders had no role in the study design, data collection, and analysis, decision to publish, or preparation of the manuscript.		28	12	13	1	7	NATURE PORTFOLIO	BERLIN	HEIDELBERGER PLATZ 3, BERLIN, 14197, GERMANY	2045-2322			SCI REP-UK	Sci Rep	AUG 31	2020	10	1
J	Telang, A; Rechel, JA; Brandt, JR; Donnell, DM				Telang, Aparna; Rechel, Julie A.; Brandt, Jessica R.; Donnell, David M.			Analysis of ovary-specific genes in relation to egg maturation and female nutritional condition in the mosquitoes Georgecraigius atropalpus and Aedes aegypti (Diptera: Culicidae)	JOURNAL OF INSECT PHYSIOLOGY			English	Article						Oogenesis; Ochlerotatus atropalpus; Autogeny; Anautogeny; SSH; Oxysterol binding protein; Gonadotropin inducible transcription factor; Apolipophorin III	YELLOW-FEVER MOSQUITO; EXPRESSION; DROSOPHILA; REDUCTASE; PROTEINS; FAMILY; OSBP; IDENTIFICATION; PERILIPIN; HOMOLOG	Analysis of the reproductive physiology of anautogenous mosquitoes at the molecular level is complicated by the simultaneity of ovarian maturation and the digestion of a blood meal. In contrast to anautogenous mosquitoes, autogenous female mosquitoes can acquire greater nutrient stores as larvae and exhibit higher ovarian production of ecdysteroids at adult eclosion. These features essentially re…	[Telang, Aparna; Rechel, Julie A.; Brandt, Jessica R.] Univ Richmond, Dept Biol, Richmond, VA 23173 USA; [Donnell, David M.] The Citadel, Dept Biol, Charleston, SC 29409 USA	University of Richmond; Citadel Military College South Carolina	Telang, A (corresponding author), Univ Richmond, Dept Biol, Richmond, VA 23173 USA.	atelang@richmond.edu			NIH/NIAID [K22AI070644]	NIH/NIAID(United States Department of Health & Human ServicesNational Institutes of Health (NIH) - USANIH National Institute of Allergy & Infectious Diseases (NIAID))	We thank John Frey and Amanda Morales for technical assistance. This work was funded by NIH/NIAID Grant (K22AI070644) to A.T. The conjugated ecdysone and primary antiserum were purchased from Dr. Tim Kingan. The authors thank Dr Tim Kingan and Dr Dale Gelman for their assistance in helping to establish the EIA in our laboratory.		47	20	29	2	25	PERGAMON-ELSEVIER SCIENCE LTD	OXFORD	THE BOULEVARD, LANGFORD LANE, KIDLINGTON, OXFORD OX5 1GB, ENGLAND	0022-1910	1879-1611		J INSECT PHYSIOL	J. Insect Physiol.	MAR	2013	59	3
J	Tsao, IY; Christensen, BM; Chen, CC				Tsao, I. Y.; Christensen, B. M.; Chen, C. C.			Annigeres subalbatus (Diptera: Culicidae) Prophenoloxidase III Is Required for Mosquito Cuticle Formation: Ultrastructural Study on dsRNA-Knockdown Mosquitoes	JOURNAL OF MEDICAL ENTOMOLOGY			English	Article						mosquito; prophenoloxidase; double-stranded RNA interference; ultrastructure	ANOPHELES-GAMBIAE; ARMIGERES-SUBALBATUS; MOLECULAR-CLONING; MANDUCA-SEXTA; AEDES-AEGYPTI; PRO-PHENOLOXIDASE; MALARIA MOSQUITO; BOMBYX-MORI; EXPRESSION; GENES	We previously suggested that Armigeres subalbatus (Coquillett) prophenoloxidase (As-pro-PO III) might be associated with morphogenesis of larvae and pupae. Because PO and its activation system are present in the insect cuticle, and cuticle formation is a major event during pupal morphogenesis, we used ultrastructural analysis to examine the effects of As-pro-PO In knockdown on the formation of pu…	[Chen, C. C.] Natl Yang Ming Univ, Inst Microbiol & Immunol, Dept Trop Med, Taipei 112, Taiwan; [Christensen, B. M.] Univ Wisconsin, Dept Pathobiol Sci, Madison, WI 53706 USA	National Yang Ming Chiao Tung University; University of Wisconsin System; University of Wisconsin Madison	Chen, CC (corresponding author), Natl Yang Ming Univ, Inst Microbiol & Immunol, Dept Trop Med, Taipei 112, Taiwan.	mosquito@ym.edu.tw	Tsao, I.Y./CAG-2222-2022; Liu, Chenghao/M-1202-2014		National Science Council, Taiwan (NSC) [95-2320-B-010-008]; Ministry of Education, Taiwan [95A-CT8G03]; National Institutes of Health [AI19769]	National Science Council, Taiwan (NSC)(Ministry of Science and Technology, Taiwan); Ministry of Education, Taiwan(Ministry of Education, Taiwan); National Institutes of Health(United States Department of Health & Human ServicesNational Institutes of Health (NIH) - USA)	This paper was supported by grants from the National Science Council, Taiwan (NSC 95-2320-B-010-008) and the Ministry of Education, Taiwan (Aim for the Top University Plan 95A-CT8G03) to C.C.C. and National Institutes of Health Grant AI19769 to B.M.C.		37	10	11	4	15	OXFORD UNIV PRESS INC	CARY	JOURNALS DEPT, 2001 EVANS RD, CARY, NC 27513 USA	0022-2585	1938-2928		J MED ENTOMOL	J. Med. Entomol.	JUL	2010	47	4
J	Kwon, H; Smith, R				Kwon, Hyeogsun; Smith, Ryan			Anopheles gambiae Actively Metabolizes Uric Acid Following Plasmodium Infection to Limit Malaria Parasite Survival	FRONTIERS IN PHYSIOLOGY			English	Article						mosquito physiology; host-pathogen interactions; uric acid; urate oxidase; malaria; Anopheles gambiae; Plasmodium berghei	IMMUNE-RESPONSE; AEDES-AEGYPTI; MOSQUITO; FECUNDITY; DEFENSE	Characterizing the physiological changes that accompany malaria parasite infection of the mosquito host is crucial to our understanding of vectorial capacity in Anopheles mosquitoes, yet has not fully been explored. In this study, we examine the role of uric acid metabolism in the mosquito, Anopheles gambiae, following malaria parasite infection. We demonstrate that levels of uric acid are signif…	[Kwon, Hyeogsun; Smith, Ryan] Iowa State Univ, Dept Entomol, Ames, IA 50011 USA	Iowa State University	Kwon, H; Smith, R (corresponding author), Iowa State Univ, Dept Entomol, Ames, IA 50011 USA.	hskwon@iastate.edu; smithr@iastate.edu	Smith, Ryan/H-9360-2019; Kwon, Hyeogsun/AAL-2536-2021	Smith, Ryan/0000-0003-0245-2265; Kwon, Hyeogsun/0000-0002-4141-4061	Postdoctoral Association Seed Grant Award from Iowa State University [R21AI44705]; National Institutes of Health, National Institute of Allergy and Infectious Diseases	Postdoctoral Association Seed Grant Award from Iowa State University; National Institutes of Health, National Institute of Allergy and Infectious Diseases(United States Department of Health & Human ServicesNational Institutes of Health (NIH) - USANIH National Institute of Allergy & Infectious Diseases (NIAID))	Funding This work was supported by a Postdoctoral Association Seed Grant Award from Iowa State University (to HK) and R21AI44705 (to RS) from the National Institutes of Health, National Institute of Allergy and Infectious Diseases.		41	4	4	0	11	FRONTIERS MEDIA SA	LAUSANNE	AVENUE DU TRIBUNAL FEDERAL 34, LAUSANNE, CH-1015, SWITZERLAND		1664-042X		FRONT PHYSIOL	Front. Physiol.	JAN 24	2022	12
J	Mongkol, W; Pomun, T; Nguitragool, W; Kumpitak, C; Duangmanee, A; Sattabongkot, J; Kubera, A				Mongkol, Watcharakorn; Pomun, Tippawan; Nguitragool, Wang; Kumpitak, Chalermpon; Duangmanee, Apisak; Sattabongkot, Jetsumon; Kubera, Anchanee			Anopheles dirus yellow-g mediates Plasmodium vivax infection	TROPICAL MEDICINE & INTERNATIONAL HEALTH			English	Article						dsRNA; malaria; oocyst development; yellow-g	FAMILY; PROTEIN; IDENTIFICATION; ENVIRONMENT; GENES	Objective Our previous transcriptome analysis of Anopheles dirus revealed upregulation of the An. dirus yellow-g gene upon ingestion of Plasmodium vivax-infected blood. This gene belongs to the yellow gene family, but its role regarding P. vivax infection is not known and remains to be validated. The aim of this study was to investigate the role of the An. dirus yellow-g gene in P. vivax infectio…	[Mongkol, Watcharakorn; Pomun, Tippawan; Kubera, Anchanee] Kasetsart Univ, Fac Sci, Dept Genet, 50 Ngamwongwan Rd, Bangkok 10900, Thailand; [Nguitragool, Wang] Mahidol Univ, Fac Trop Med, Dept Mol Trop Med & Genet, Bangkok, Thailand; [Kumpitak, Chalermpon; Duangmanee, Apisak; Sattabongkot, Jetsumon] Mahidol Univ, Fac Trop Med, Mahidol Vivax Res Unit, Bangkok, Thailand	Kasetsart University; Mahidol University; Mahidol University	Kubera, A (corresponding author), Kasetsart Univ, Fac Sci, Dept Genet, 50 Ngamwongwan Rd, Bangkok 10900, Thailand.	fsci-acs@ku.ac.th	Kubera, Anchanee/S-3615-2019; Prachumsri, Jetsumon/AAZ-7732-2021; Nguitragool, Wang/LBI-4500-2024	Nguitragool, Wang/0000-0002-5484-7130; Sattabongkot, Jetsumon/0000-0002-3938-4588	National Research Council of Thailand (NRCT) [NRCT5-RSA63002-08]; Kasetsart University Research and Development Institute, Kasetsart University; Science Achievement Scholarship of Thailand; Development and promotion of science and technology talents project (DPST)	National Research Council of Thailand (NRCT)(National Research Council of Thailand (NRCT)); Kasetsart University Research and Development Institute, Kasetsart University; Science Achievement Scholarship of Thailand; Development and promotion of science and technology talents project (DPST)	This project is funded by National Research Council of Thailand (NRCT): NRCT5-RSA63002-08 and Kasetsart University Research and Development Institute, Kasetsart University to AK, the Science Achievement Scholarship of Thailand to WM, the Development and promotion of science and technology talents project (DPST) to TB. The authors declare that they have no conflict of interest.		20	2	3	0	4	WILEY	HOBOKEN	111 RIVER ST, HOBOKEN 07030-5774, NJ USA	1360-2276	1365-3156		TROP MED INT HEALTH	Trop. Med. Int. Health	SEP	2021	26	9
J	Ferdous, Z; Fuchs, S; Behrends, V; Trasanidis, N; Waterhouse, RM; Vlachou, D; Christophides, GK				Ferdous, Zannatul; Fuchs, Silke; Behrends, Volker; Trasanidis, Nikolaos; Waterhouse, Robert M.; Vlachou, Dina; Christophides, George K.			Anopheles coluzzii stearoyl-CoA desaturase is essential for adult female survival and reproduction upon blood feeding	PLOS PATHOGENS			English	Article							FATTY-ACIDS; TREHALOSE TRANSPORTER; FUMARATE HYDRATASE; JUVENILE-HORMONE; IMMUNE-RESPONSES; GENE-EXPRESSION; GAMBIAE; METABOLISM; MEAL; MOSQUITOS	Vitellogenesis and oocyte maturation require anautogenous female Anopheles mosquitoes to obtain a bloodmeal from a vertebrate host. The bloodmeal is rich in proteins that are readily broken down into amino acids in the midgut lumen and absorbed by the midgut epithelial cells where they are converted into lipids and then transported to other tissues including ovaries. The stearoyl-CoA desaturase (…	[Ferdous, Zannatul; Fuchs, Silke; Trasanidis, Nikolaos; Vlachou, Dina; Christophides, George K.] Imperial Coll London, Dept Life Sci, London, England; [Behrends, Volker] Imperial Coll London, Dept Surg & Canc, London, England; [Behrends, Volker] Univ Roehampton, Hlth Sci Res Ctr, London, England; [Waterhouse, Robert M.] Univ Lausanne, Dept Ecol & Evolut, Lausanne, Switzerland	Imperial College London; Imperial College London; Roehampton University; University of Lausanne	Christophides, GK (corresponding author), Imperial Coll London, Dept Life Sci, London, England.	g.christophides@imperial.ac.uk	Ferdous, Zannatul/GZA-6825-2022; Waterhouse, Robert/A-1858-2010	Vlachou, Dina/0000-0002-8305-3014; Behrends, Volker/0000-0003-4855-5497; Christophides, George/0000-0002-3323-1687; Waterhouse, Robert/0000-0003-4199-9052; TRASANIDIS, NIKOLAOS/0000-0001-9795-3059	Commonwealth Scholarship; Wellcome Trust [093587/Z/10/Z]; Wellcome Trust Investigator Award [107983/Z/15/Z]; Wellcome Trust [107983/Z/15/Z, 093587/Z/10/Z] Funding Source: Wellcome Trust	Commonwealth Scholarship; Wellcome Trust(Wellcome Trust); Wellcome Trust Investigator Award(Wellcome Trust); Wellcome Trust(Wellcome Trust)	ZF was supported by a Commonwealth Scholarship. The work was supported by a Wellcome Trust Project Grant 093587/Z/10/Z to GKC and DV and a Wellcome Trust Investigator Award 107983/Z/15/Z to GKC. The funders had no role in study design, data collection and analysis, decision to publish, or preparation of the manuscript.		70	8	8	4	13	PUBLIC LIBRARY SCIENCE	SAN FRANCISCO	1160 BATTERY STREET, STE 100, SAN FRANCISCO, CA 94111 USA	1553-7366	1553-7374		PLOS PATHOG	PLoS Pathog.	MAY	2021	17	5
J	Kakani, P; Kajla, M; Choudhury, TP; Gupta, L; Kumar, S				Kakani, Parik; Kajla, Mithilesh; Choudhury, Tania Pal; Gupta, Lalita; Kumar, Sanjeev			Anopheles stephensi Dual Oxidase Silencing Activates the Thioester-Containing Protein 1 Pathway to Suppress Plasmodium Development	JOURNAL OF INNATE IMMUNITY			English	Article						Anopheles stephensi; Dual oxidase; Midgut; Plasmodium; Innate immunity; Thioester-containing protein 1; Malaria	HEME PEROXIDASE HPX15; EXTRACELLULAR-MATRIX; IMMUNE-RESPONSE; NADPH OXIDASES; CROSS-LINKING; NOX-FAMILY; GAMBIAE; TRANSCRIPTION; ECDYSONE; GENES	We characterized the dual oxidase (Duox) gene in the major Indian malaria vector Anopheles stephensi, which regulates the generation of reactive oxygen species. The AsDuox gene encodes for a 1,475-amino-acid transmembrane protein that contains an N-terminal noncytoplasmic heme peroxidase domain, a calcium-binding domain, seven transmembrane domains, and a C-terminal cytoplasmic NADPH domain. Phyl…	[Kakani, Parik; Kajla, Mithilesh; Choudhury, Tania Pal; Gupta, Lalita; Kumar, Sanjeev] Birla Inst Technol & Sci, Dept Biol Sci, Mol Parasitol & Vector Biol Lab, Vidya Vihar Campus, Pilani, Rajasthan, India; [Kajla, Mithilesh] Natl Inst Malaria Res, New Delhi, India; [Gupta, Lalita] Chaudhary Bansi Lal Univ, Dept Zool, Bhiwani, India; [Kumar, Sanjeev] Chaudhary Bansi Lal Univ, Dept Biotechnol, Opp…	Birla Institute of Technology & Science Pilani (BITS Pilani); Indian Council of Medical Research (ICMR); ICMR - National Institute of Malaria Research (NIMR)	Kumar, S (corresponding author), Chaudhary Bansi Lal Univ, Dept Biotechnol, Opposite Educ Board, Bhiwani 127021, Haryana, India.	sanjeevnih@gmail.com	CHOUDHURY, TANIA/AAE-6398-2020; Gupta, Lalita/R-1111-2019	GUPTA, LALITA/0000-0002-0712-8512; Kumar, Sanjeev/0000-0003-3866-4593	Department of Science and Technology, Government of India [SR/SO/HS-0131/2010]; University Grants Commission, India	Department of Science and Technology, Government of India(Department of Science & Technology (India)); University Grants Commission, India(University Grants Commission, India)	This work was supported by research grants from the Department of Science and Technology, Government of India (grant number SR/SO/HS-0131/2010). P. Kakani and T.P. Choudhury would like to acknowledge the Department of Science and Technology, Government of India for providing the fellowship. University Grants Commission, India provided a Basic Science Research fellowship to M. Kajla.		52	10	10	0	3	KARGER	BASEL	ALLSCHWILERSTRASSE 10, CH-4009 BASEL, SWITZERLAND	1662-811X	1662-8128		J INNATE IMMUN	J. Innate Immun.	SEP	2019	11	6
J	Chuang, YM; Freudzon, M; Yang, J; Dong, YM; Dimopoulos, G; Fikrig, E				Chuang, Yu-Min; Freudzon, Marianna; Yang, Jing; Dong, Yuemei; Dimopoulos, George; Fikrig, Erol			Anopheles gambiae Lacking AgTRIO Inefficiently Transmits Plasmodium berghei to Mice	INFECTION AND IMMUNITY			English	Article						Anopheles gambiae; Plasmodium; inflammation; malaria; saliva; sporozoite	RTS,S/AS01 MALARIA VACCINE; SAND FLY SALIVA; IMMUNE-RESPONSES; VECTOR SALIVA; MOSQUITO BITE; PHASE-3 TRIAL; DENGUE VIRUS; INFECTION; PROTEIN; SPOROZOITES	Antibodies to AgTRIO, a mosquito salivary protein, partially reduce the initial Plasmodium burden in mice. We therefore silenced AgTRIO in mosquitoes and determined the relative contribution of AgTRIO to the ability of Anopheles gambiae to transmit Plasmodium berghei to mice. RNA interference-mediated silencing of AgTRIO in A. gambiae resulted in a 60% reduction in AgTRIO expression. The decrease…	[Chuang, Yu-Min; Yang, Jing; Fikrig, Erol] Yale Univ, Sch Med, Dept Internal Med, Sect Infect Dis, New Haven, CT 06510 USA; [Freudzon, Marianna] Yale Univ, Sch Med, Dept Dermatol, New Haven, CT 06510 USA; [Dong, Yuemei; Dimopoulos, George] Johns Hopkins Univ, Bloomberg Sch Publ Hlth, Dept Mol Microbiol & Immunol, Baltimore, MD USA; [Fikrig, Erol] Howard Hughes Med Inst, Chevy Chase, MD USA	Yale University; Yale University; Johns Hopkins University; Johns Hopkins Bloomberg School of Public Health; Howard Hughes Medical Institute	Fikrig, E (corresponding author), Yale Univ, Sch Med, Dept Internal Med, Sect Infect Dis, New Haven, CT 06510 USA.	erol.fikrig@yale.edu	Yang, Jing/GLU-3905-2022	Yang, Jing/0000-0001-5414-2141; Dimopoulos, George/0000-0001-6755-8111; Dong, Yuemei/0000-0002-7902-2899	National Institutes of Health [T32 AR007016-44]; Dermatology Foundation; Bloomberg Philanthropies	National Institutes of Health(United States Department of Health & Human ServicesNational Institutes of Health (NIH) - USA); Dermatology Foundation; Bloomberg Philanthropies	These studies were supported by funding from the National Institutes of Health (T32 AR007016-44) and the Dermatology Foundation to M.F. E.F. is an Investigator of the Howard Hughes Medical Institute. This work was supported by the Bloomberg Philanthropies.		48	14	14	0	6	AMER SOC MICROBIOLOGY	WASHINGTON	1752 N ST NW, WASHINGTON, DC 20036-2904 USA	0019-9567	1098-5522		INFECT IMMUN	Infect. Immun.	SEP	2019	87	9
J	Kajla, M; Kakani, P; Choudhury, TP; Kumar, V; Gupta, K; Dhawan, R; Gupta, L; Kumar, S				Kajla, Mithilesh; Kakani, Parik; Choudhury, Tania Pal; Kumar, Vikas; Gupta, Kuldeep; Dhawan, Rini; Gupta, Lalita; Kumar, Sanjeev			Anopheles stephensi Heme Peroxidase HPX15 suppresses Midgut immunity to support Plasmodium Development	FRONTIERS IN IMMUNOLOGY			English	Article						Anopheles stephensi; heme peroxidase; HPX15; mucin barrier; midgut; Plasmodium; innate immunity; vectorial capacity	EXPRESSION ANALYSIS; LIFE-CYCLE; GAMBIAE; COMPLEMENT; INFECTION; GENE; NITRATION	The heme peroxidase HPX15 is an evolutionary conserved anopheline lineage-specific gene. Previously, we found that this gene is present in the genome of 19 worldwide distributed different species of Anopheles mosquito and its orthologs are absent in other mosquitoes, insects, or human. In addition, 65-99% amino acid identity among these 19 orthologs permitted us to hypothesize that the functional…	[Kajla, Mithilesh; Kakani, Parik; Choudhury, Tania Pal; Kumar, Vikas; Gupta, Kuldeep; Dhawan, Rini; Gupta, Lalita; Kumar, Sanjeev] BITS, Dept Biol Sci, Mol Parasitol & Vector Biol Lab, Pilani, Rajasthan, India; [Gupta, Lalita] Ch Bansi Lal Univ, Dept Zool, Bhiwani, India; [Kumar, Sanjeev] Ch Bansi Lal Univ, Dept Biotechnol, Bhiwani, India	Birla Institute of Technology & Science Pilani (BITS Pilani)	Kumar, S (corresponding author), BITS, Dept Biol Sci, Mol Parasitol & Vector Biol Lab, Pilani, Rajasthan, India.;Kumar, S (corresponding author), Ch Bansi Lal Univ, Dept Biotechnol, Bhiwani, India.	sanjeevnih@gmail.com	Kumar, Vikas Kumar/AAX-6315-2021; Gupta, Lalita/R-1111-2019; CHOUDHURY, TANIA/AAE-6398-2020; GUPTA, KULDEEP/J-9880-2019	Kumar, Sanjeev/0000-0003-3866-4593; , Vikas Kumar/0000-0001-8882-6808; GUPTA, KULDEEP/0000-0002-0131-0495; GUPTA, LALITA/0000-0002-0712-8512	Department of Science and Technology (DST), Government of India [SR/SO/HS-0131/2010]; University Grants Commission (UGC), India; Department of Biotechnology (DBT) [BT/PR8758/AGR/36/744/2013]	Department of Science and Technology (DST), Government of India(Department of Science & Technology (India)); University Grants Commission (UGC), India(University Grants Commission, India); Department of Biotechnology (DBT)(Department of Biotechnology (DBT) India)	This work was supported by the research grants from the Department of Science and Technology (DST), Government of India (grant number SR/SO/HS-0131/2010). University Grants Commission (UGC), India, provided Basic Science Research (BSR) fellowship to MK and KG. PK, RD, and TC would like to acknowledge the Department of Science and Technology (DST), Government of India, for providing the fellowship…		30	15	16	0	3	FRONTIERS MEDIA SA	LAUSANNE	AVENUE DU TRIBUNAL FEDERAL 34, LAUSANNE, CH-1015, SWITZERLAND	1664-3224			FRONT IMMUNOL	Front. Immunol.	MAR 14	2017	8
J	Upton, LM; Povelones, M; Christophides, GK				Upton, Leanna M.; Povelones, Michael; Christophides, George K.			Anopheles gambiae Blood Feeding Initiates an Anticipatory Defense Response to Plasmodium berghei	JOURNAL OF INNATE IMMUNITY			English	Article						Mosquito; Malaria; Innate immunity; Ecdysone; Blood feeding	COMPLEMENT-LIKE PROTEIN; MOSQUITO AEDES-AEGYPTI; TOLL-LIKE RECEPTORS; MALARIA VECTOR; GENE-EXPRESSION; DROSOPHILA-MELANOGASTER; VITELLOGENIN GENE; INNATE IMMUNITY; LIFE-CYCLE; FAT-BODY	Mosquitoes have potent innate defense mechanisms that protect them from infection by diverse pathogens. Much remains unknown about how different pathogens are sensed and specific responses triggered. Leucine-Rich repeat IMmune proteins (LRIMs) are a mosquito-specific family of putative innate receptors. Although some LRIMs have been implicated in mosquito immune responses, the function of most fa…	[Upton, Leanna M.; Povelones, Michael; Christophides, George K.] Univ London Imperial Coll Sci Technol & Med, Dept Life Sci, London SW7 2AZ, England	Imperial College London	Christophides, GK (corresponding author), Univ London Imperial Coll Sci Technol & Med, Dept Life Sci, Exhibit Rd, London SW7 2AZ, England.	mpove@vet.upenn.edu; g.christophides@imperial.ac.uk		Povelones, Michael/0000-0002-3766-2097; Christophides, George/0000-0002-3323-1687	Wellcome Trust [093587/Z/10/Z]; Biotechnology and Biological Sciences Research Council Doctoral Training Grant; Wellcome Trust [093587/Z/10/Z] Funding Source: Wellcome Trust	Wellcome Trust(Wellcome Trust); Biotechnology and Biological Sciences Research Council Doctoral Training Grant(UK Research & Innovation (UKRI)Biotechnology and Biological Sciences Research Council (BBSRC)); Wellcome Trust(Wellcome Trust)	This work was funded by the Wellcome Trust (093587/Z/10/Z). L. M. U. was supported by a Biotechnology and Biological Sciences Research Council Doctoral Training Grant. We thank Dr. Lavanya Bhagavatula for generating the stable Sf9 cell line expressing LRIM9 HIS. We also wish to thank Katarzyna Sala and Tibebu Habtewold for mosquito production and parasite maintenance.		73	36	36	0	15	KARGER	BASEL	ALLSCHWILERSTRASSE 10, CH-4009 BASEL, SWITZERLAND	1662-811X	1662-8128		J INNATE IMMUN	J. Innate Immun.		2015	7	1
J	Garver, LS; Bahia, AC; Das, S; Souza-Neto, JA; Shiao, J; Dong, YM; Dimopoulos, G				Garver, Lindsey S.; Bahia, Ana C.; Das, Suchismita; Souza-Neto, Jayme A.; Shiao, Jessica; Dong, Yuemei; Dimopoulos, George			Anopheles Imd Pathway Factors and Effectors in Infection Intensity-Dependent Anti-Plasmodium Action	PLOS PATHOGENS			English	Article							NF-KAPPA-B; SPOROGONIC DEVELOPMENT; SIGNALING PATHWAYS; IMMUNE-RESPONSES; FACTOR RELISH; DROSOPHILA; GAMBIAE; COMPLEMENT; ACTIVATION; BACTERIAL	The Anopheles gambiae immune response against Plasmodium falciparum, an etiological agent of human malaria, has been identified as a source of potential anti-Plasmodium genes and mechanisms to be exploited in efforts to control the malaria transmission cycle. One such mechanism is the Imd pathway, a conserved immune signaling pathway that has potent anti-P. falciparum activity. Silencing the expr…	[Garver, Lindsey S.; Bahia, Ana C.; Das, Suchismita; Souza-Neto, Jayme A.; Shiao, Jessica; Dong, Yuemei; Dimopoulos, George] Johns Hopkins Univ, W Harry Feinstone Dept Mol Microbiol & Immunol, Bloomberg Sch Publ Hlth, Baltimore, MD USA	Johns Hopkins University; Johns Hopkins Bloomberg School of Public Health	Garver, LS (corresponding author), NIAID, Lab Malaria & Vector Res, NIH, Rockville, MD USA.	gdimopou@jhsph.edu	Souza-Neto, Jayme/E-7841-2010; Bahia Nascimento, Ana Cristina/G-2372-2015	Souza-Neto, Jayme A./0000-0001-9281-894X; Dimopoulos, George/0000-0001-6755-8111; Dong, Yuemei/0000-0002-7902-2899; Bahia Nascimento, Ana Cristina/0000-0002-4584-1888; Garver, Lindsey/0000-0003-2893-0130	National Institutes of Health/National Institute of Allergy and Infectious Disease [R01AI061576]; JHMRI; National Science Foundation; Bloomberg Family Foundation	National Institutes of Health/National Institute of Allergy and Infectious Disease(United States Department of Health & Human ServicesNational Institutes of Health (NIH) - USANIH National Institute of Allergy & Infectious Diseases (NIAID)); JHMRI; National Science Foundation(National Science Foundation (NSF)); Bloomberg Family Foundation	This work has been supported by National Institutes of Health/National Institute of Allergy and Infectious Disease grant R01AI061576, a JHMRI postdoctoral fellowship (to J.S.-N.), a National Science Foundation Graduate Research Fellowship (to LSG) and the Bloomberg Family Foundation. The funders had no role in study design, data collection and analysis, decision to publish, or preparation of the …		38	109	127	3	23	PUBLIC LIBRARY SCIENCE	SAN FRANCISCO	1160 BATTERY STREET, STE 100, SAN FRANCISCO, CA 94111 USA	1553-7366	1553-7374		PLOS PATHOG	PLoS Pathog.	JUN	2012	8	6
J	Waldock, J; Olson, KE; Christophides, GK				Waldock, Joanna; Olson, Kenneth E.; Christophides, George K.			Anopheles gambiae Antiviral Immune Response to Systemic O'nyong-nyong Infection	PLOS NEGLECTED TROPICAL DISEASES			English	Article							EPIDEMIC VIRUS-DISEASE; T-CELL IMMUNITY; RNA INTERFERENCE; GENE-EXPRESSION; INNATE IMMUNITY; EAST-AFRICA; MOSQUITO; SINDBIS; VECTOR; REPLICATION	Background: Mosquito-borne viral diseases cause significant burden in much of the developing world. Although host-virus interactions have been studied extensively in the vertebrate host, little is known about mosquito responses to viral infection. In contrast to mosquitoes of the Aedes and Culex genera, Anopheles gambiae, the principal vector of human malaria, naturally transmits very few arbovir…	[Waldock, Joanna; Christophides, George K.] Univ London Imperial Coll Sci Technol & Med, Dept Life Sci, Div Cell & Mol Biol, London, England; [Olson, Kenneth E.] Colorado State Univ, Arthropod Infect Dis Lab, Ft Collins, CO 80523 USA	Imperial College London; Colorado State University System; Colorado State University Fort Collins	Waldock, J (corresponding author), Univ London Imperial Coll Sci Technol & Med, Dept Life Sci, Div Cell & Mol Biol, London, England.	g.christophides@imperial.ac.uk		Waldock, Joanna/0000-0002-3622-5899; Christophides, George/0000-0002-3323-1687	Biotechnology and Biological Sciences Research Council; Wellcome Trust [GR077229/Z/05/Z]	Biotechnology and Biological Sciences Research Council(UK Research & Innovation (UKRI)Biotechnology and Biological Sciences Research Council (BBSRC)); Wellcome Trust(Wellcome Trust)	JW was supported by a Biotechnology and Biological Sciences Research Council Doctoral Training Grant (www.bbsrc.ac.uk). This work was supported by a Wellcome Trust Programme grant (GR077229/Z/05/Z) (www.wellcome.ac.uk). The funders had no role in study design, data collection and analysis, decision to publish or preparation of the manuscript.		59	62	69	1	23	PUBLIC LIBRARY SCIENCE	SAN FRANCISCO	1160 BATTERY STREET, STE 100, SAN FRANCISCO, CA 94111 USA	1935-2735			PLOS NEGLECT TROP D	Plos Neglect. Trop. Dis.	MAR	2012	6	3
J	Donald, CL; Varjak, M; Aguiar, ERGR; Marques, JT; Sreenu, VB; Schnettler, E; Kohl, A				Donald, Claire L.; Varjak, Margus; Guimaraes Rocha Aguiar, Eric Roberto; Marques, Joao T.; Sreenu, Vattipally B.; Schnettler, Esther; Kohl, Alain			Antiviral RNA Interference Activity in Cells of the Predatory Mosquito, Toxorhynchites amboinensis	VIRUSES-BASEL			English	Article						RNA interference (RNAi); antiviral responses; Toxorhynchites amboinensis; alphavirus; virus discovery	INSECT-SPECIFIC VIRUSES; LINE TRA-171; HOST-DEFENSE; INFECTION; DROSOPHILA; ARBOVIRUS; DENGUE; IMMUNITY; ALPHAVIRUS; REPLICATION	Arthropod vectors control the replication of arboviruses through their innate antiviral immune responses. In particular, the RNA interference (RNAi) pathways are of notable significance for the control of viral infections. Although much has been done to understand the role of RNAi in vector populations, little is known about its importance in non-vector mosquito species. In this study, we investi…	[Donald, Claire L.; Varjak, Margus; Sreenu, Vattipally B.; Schnettler, Esther; Kohl, Alain] Univ Glasgow, MRC, Ctr Virus Res, Glasgow G61 1QH, Lanark, Scotland; [Guimaraes Rocha Aguiar, Eric Roberto; Marques, Joao T.] Univ Fed Minas Gerais, Inst Ciencias Biol, Dept Bioquim & Imunol, 6627 Pampulha, BR-31270901 Belo Horizonte, MG, Brazil; [Guimaraes Rocha Aguiar, Eric Roberto] Univ Fed Bahia, Inst …	University of Glasgow; Universidade Federal de Minas Gerais; Universidade Federal da Bahia; Leibniz Association; Bernhard Nocht Institut fur Tropenmedizin; German Center for Infection Research	Donald, CL; Kohl, A (corresponding author), Univ Glasgow, MRC, Ctr Virus Res, Glasgow G61 1QH, Lanark, Scotland.	Claire.Donald@glasgow.ac.uk; Margus.Varjak@glasgow.ac.uk; ericgdp@gmail.com; jtm@ufmg.br; Sreenu.Vattipally@glasgow.ac.uk; schnettler@bnitm.de; Alain.Kohl@glasgow.ac.uk	Donald, Claire/AAC-7556-2019; Schnettler, Esther/AAV-8774-2020; Trindade Marques, Joao/F-7683-2012; Aguiar, Eric/L-7989-2018	Trindade Marques, Joao/0000-0002-3457-3320; Aguiar, Eric/0000-0002-8143-5756; Donald, Claire/0000-0002-4370-0707; Varjak, Margus/0000-0003-2608-5148; Vattipally, Bala Sreenu/0000-0001-6673-4697	UK Medical Research Council [MC_UU_12014/8]; MRC [MC_UU_12014/12, MC_UU_12014/8] Funding Source: UKRI	UK Medical Research Council(UK Research & Innovation (UKRI)Medical Research Council UK (MRC)); MRC(UK Research & Innovation (UKRI)Medical Research Council UK (MRC))	This study was supported by the UK Medical Research Council (MC_UU_12014/8).		74	10	10	1	8	MDPI	BASEL	ST ALBAN-ANLAGE 66, CH-4052 BASEL, SWITZERLAND	1999-4915			VIRUSES-BASEL	Viruses-Basel	DEC	2018	10	12
J	Carissimo, G; Pondeville, E; McFarlane, M; Dietrich, I; Mitri, C; Bischoff, E; Antoniewski, C; Bourgouin, C; Failloux, AB; Kohl, A; Vernick, KD				Carissimo, Guillaume; Pondeville, Emilie; McFarlane, Melanie; Dietrich, Isabelle; Mitri, Christian; Bischoff, Emmanuel; Antoniewski, Christophe; Bourgouin, Catherine; Failloux, Anna-Bella; Kohl, Alain; Vernick, Kenneth D.			Antiviral immunity of Anopheles gambiae is highly compartmentalized, with distinct roles for RNA interference and gut microbiota	PROCEEDINGS OF THE NATIONAL ACADEMY OF SCIENCES OF THE UNITED STATES OF AMERICA			English	Article						arbovirus; insect immunity; host-pathogen interactions; innate immunity; malaria	ONYONG-NYONG VIRUS; SINDBIS VIRUS; GENE-EXPRESSION; STAT PATHWAY; MOSQUITO; PLASMODIUM; INFECTION; ALPHAVIRUS; COMPLEMENT; PROTEIN	Arboviruses are transmitted by mosquitoes and other arthropods to humans and animals. The risk associated with these viruses is increasing worldwide, including new emergence in Europe and the Americas. Anopheline mosquitoes are vectors of human malaria but are believed to transmit one known arbovirus, o'nyong-nyong virus, whereas Aedes mosquitoes transmit many. Anopheles interactions with viruses…	[Carissimo, Guillaume; Pondeville, Emilie; Mitri, Christian; Bischoff, Emmanuel; Bourgouin, Catherine; Vernick, Kenneth D.] Inst Pasteur, Dept Parasites & Insect Vectors, Unit Genet & Genom Insect Vectors, F-75724 Paris 15, France; [Failloux, Anna-Bella] Inst Pasteur, Dept Virol, Lab Arbovirus & Insect Vectors, F-75724 Paris 15, France; [Carissimo, Guillaume; Pondeville, Emilie; Mitri, Christian;…	Pasteur Network; Universite Paris Cite; Institut Pasteur Paris; Pasteur Network; Universite Paris Cite; Institut Pasteur Paris; Centre National de la Recherche Scientifique (CNRS); University of Minnesota System; University of Minnesota Twin Cities; Sorbonne Universite; Centre National de la Recherche Scientifique (CNRS); Sorbonne Universite	Vernick, KD (corresponding author), Inst Pasteur, Dept Parasites & Insect Vectors, Unit Genet & Genom Insect Vectors, F-75724 Paris 15, France.	kvernick@pasteur.fr	Bourgouin, Catherine/F-1253-2014; Bischoff, Emmanuel/F-1197-2011; Antoniewski, Christophe/G-4519-2011	Dietrich, Isabelle/0000-0002-6300-109X; Antoniewski, Christophe/0000-0001-7709-2116; Pondeville, Emilie/0000-0001-8545-8472; Mitri, Christian/0000-0003-3882-2029; Carissimo, Guillaume/0000-0002-9703-9096	European Commission FP7 Infrastructures for Vector Biology (InfraVec) program; European Research Council; UK Medical Research Council; MRC [MC_UP_A550_1031, MC_UU_12014/8] Funding Source: UKRI	European Commission FP7 Infrastructures for Vector Biology (InfraVec) program; European Research Council(European Research Council (ERC)); UK Medical Research Council(UK Research & Innovation (UKRI)Medical Research Council UK (MRC)); MRC(UK Research & Innovation (UKRI)Medical Research Council UK (MRC))	We thank B. D. Foy (Colorado State University) for ONNV and infectious cDNA clones used in this study and N. Puchot for assistance with hemocoel perfusion experiments. We thank the Center for Production and Infection of Anopheles platform at the Institut Pasteur for rearing mosquitoes. This work received financial support from the European Commission FP7 Infrastructures for Vector Biology (InfraV…		65	129	141	2	58	NATL ACAD SCIENCES	WASHINGTON	2101 CONSTITUTION AVE NW, WASHINGTON, DC 20418 USA	0027-8424			P NATL ACAD SCI USA	Proc. Natl. Acad. Sci. U. S. A.	JAN 13	2015	112	2
J	Nsango, SE; Pompon, J; Xie, T; Rademacher, A; Fraiture, M; Thoma, M; Awono-Ambene, PH; Moyou, RS; Morlais, I; Levashina, EA				Nsango, Sandrine E.; Pompon, Julien; Xie, Ting; Rademacher, Annika; Fraiture, Malou; Thoma, Martine; Awono-Ambene, Parfait H.; Moyou, Roger S.; Morlais, Isabelle; Levashina, Elena A.			AP-1/Fos-TGase2 Axis Mediates Wounding-induced Plasmodium falciparum Killing in Anopheles gambiae	JOURNAL OF BIOLOGICAL CHEMISTRY			English	Article							MALARIA VECTOR; GENE FAMILIES; MOSQUITO; IMMUNITY; PROTEIN; EXPRESSION; INFECTION; MORPHOGENESIS; BACTERIAL; RESPONSES	Anopheline mosquitoes are the only vectors of human malaria worldwide. It is now widely accepted that mosquito immune responses play a crucial role in restricting Plasmodium development within the vector; therefore, further dissection of the molecular mechanisms underlying these processes should inform new vector control strategies urgently needed to roll back the disease. Here, using genome-wide…	[Nsango, Sandrine E.; Pompon, Julien; Xie, Ting; Rademacher, Annika; Fraiture, Malou; Thoma, Martine; Levashina, Elena A.] Univ Strasbourg, INSERM 963, CNRS UPR 9022, F-67084 Strasbourg, France; [Nsango, Sandrine E.; Awono-Ambene, Parfait H.; Morlais, Isabelle] Org Coordinat Lutte Endemies Afr Cent, Lab Rech Paludisme, Yaounde, Cameroon; [Nsango, Sandrine E.; Morlais, Isabelle] Inst Rech Devt, UM…	Universites de Strasbourg Etablissements Associes; Universite de Strasbourg; Institut National de la Sante et de la Recherche Medicale (Inserm); Centre National de la Recherche Scientifique (CNRS); CNRS - National Institute for Biology (INSB); Institut de Recherche pour le Developpement (IRD); Universite de Montpellier; University of Yaounde I; Max Planck Society	Levashina, EA (corresponding author), Max Planck Inst Infect Biol, Dept Vector Biol, Charitepl 1, D-10117 Berlin, Germany.	levashina@mpiib-berlin.mpg.de	Pompon, Julien/AAA-4463-2021; Morlais, Isabelle/F-5078-2014	XIE, Ting/0000-0002-2585-8578; Morlais, Isabelle/0000-0002-2962-7670; Levashina, Elena/0000-0003-4605-906X; Pompon, Julien/0000-0003-1110-9039	CNRS [UPR 9022]; INSERM [U963]; l'Institut de Recherche pour le Developpement (IRD); EC [223601, 242095]; IRD-CNRS [6774.00]; Fondation pour la Recherche Medicale (FRM); DSFIRD scholarship; BIOMALPAR Ph.D. fellowship	CNRS(Centre National de la Recherche Scientifique (CNRS)); INSERM(Institut National de la Sante et de la Recherche Medicale (Inserm)); l'Institut de Recherche pour le Developpement (IRD); EC(European Union (EU)European Commission Joint Research Centre); IRD-CNRS(Centre National de la Recherche Scientifique (CNRS)); Fondation pour la Recherche Medicale (FRM)(Fondation pour la Recherche Medicale); …	This work was supported by funds from CNRS (UPR 9022), INSERM (U963), and l'Institut de Recherche pour le Developpement (IRD); by grants from EC FP7 MALVECBLOK (grant agreement number 223601) and EVIMalar (grant agreement number 242095); by the IRD-CNRS collaboration (Convention 6774.00); by a fellowship from the Fondation pour la Recherche Medicale (FRM) (to J.P.); by a DSFIRD scholarship (to S.…		67	23	24	1	12	ELSEVIER	AMSTERDAM	RADARWEG 29, 1043 NX AMSTERDAM, NETHERLANDS		1083-351X		J BIOL CHEM	J. Biol. Chem.	MAY 31	2013	288	22
J	Dhawan, R; Gupta, K; Kajla, M; Kakani, P; Choudhury, TP; Kumar, S; Kumar, V; Gupta, L				Dhawan, Rini; Gupta, Kuldeep; Kajla, Mithilesh; Kakani, Parik; Choudhury, Tania P.; Kumar, Sanjeev; Kumar, Vikas; Gupta, Lalita			Apolipophorin-III Acts as a Positive Regulator of Plasmodium Development in Anopheles stephensi	FRONTIERS IN PHYSIOLOGY			English	Article						Anopheles stephens; Apolipophorin-III; immunity; Plasmodium; mosquito	MOLECULAR CHARACTERIZATION; HEMOLYMPH-PROTEINS; IMMUNE ACTIVATION; GENE-EXPRESSION; WAX MOTH; PURIFICATION; TEMPERATURE; PREDICTION; INSECTS; PATHWAY	Apolipophorin III (ApoLp-III) is a well-known hemolymph protein having a functional role in lipid transport and immune responses of insects. Here we report the molecular and functional characterization of Anopheles stephensi Apolipophorin-III (AsApoLp-III) gene. This gene consists of 679 nucleotides arranged into two exons of 45 and 540 bp that give an ORF encoding 194 amino acid residues. Exclud…	[Dhawan, Rini; Gupta, Kuldeep; Kajla, Mithilesh; Kakani, Parik; Choudhury, Tania P.; Kumar, Sanjeev; Kumar, Vikas; Gupta, Lalita] Birla Inst Technol & Sci, Dept Biol Sci, Mol Parasitol & Vector Biol Lab, Pilani, Rajasthan, India; [Kumar, Sanjeev] Chaudhary Bansi Lal Univ, Dept Biotechnol, Bhiwani, India; [Gupta, Lalita] Chaudhary Bansi Lal Univ, Dept Zool, Bhiwani, India	Birla Institute of Technology & Science Pilani (BITS Pilani)	Gupta, L (corresponding author), Birla Inst Technol & Sci, Dept Biol Sci, Mol Parasitol & Vector Biol Lab, Pilani, Rajasthan, India.;Gupta, L (corresponding author), Chaudhary Bansi Lal Univ, Dept Zool, Bhiwani, India.	lalita.zoology@cblu.ac.in	Gupta, Lalita/R-1111-2019; Kumar, Vikas Kumar/AAX-6315-2021; CHOUDHURY, TANIA/AAE-6398-2020; GUPTA, KULDEEP/J-9880-2019	GUPTA, LALITA/0000-0002-0712-8512; , Vikas Kumar/0000-0001-8882-6808; GUPTA, KULDEEP/0000-0002-0131-0495; Kumar, Sanjeev/0000-0003-3866-4593					42	20	21	0	5	FRONTIERS MEDIA SA	LAUSANNE	AVENUE DU TRIBUNAL FEDERAL 34, LAUSANNE, CH-1015, SWITZERLAND	1664-042X			FRONT PHYSIOL	Front. Physiol.	APR 7	2017	8
J	Gupta, L; Noh, JY; Jo, YH; Oh, SH; Kumar, S; Noh, MY; Lee, YS; Cha, SJ; Seo, SJ; Kim, I; Han, YS; Barillas-Mury, C				Gupta, Lalita; Noh, Ju Young; Jo, Yong Hun; Oh, Seung Han; Kumar, Sanjeev; Noh, Mi Young; Lee, Yong Seok; Cha, Sung-Jae; Seo, Sook Jae; Kim, Iksoo; Han, Yeon Soo; Barillas-Mury, Carolina			Apolipophorin-III Mediates Antiplasmodial Epithelial Responses in Anopheles gambiae (G3) Mosquitoes	PLOS ONE			English	Article							INSECT IMMUNE ACTIVATION; LIPID-BINDING PROPERTIES; PLASMODIUM-BERGHEI; HELIX-BUNDLE; EXCHANGEABLE APOLIPOPROTEIN; MIDGUT CELLS; HEMOLYMPH; LIPOPHORIN; CDNA	Background: Apolipophorin-III (ApoLp-III) is known to play an important role in lipid transport and innate immunity in lepidopteran insects. However, there is no evidence of involvement of ApoLp-IIIs in the immune responses of dipteran insects such as Drosophila and mosquitoes. Methodology/Principal Findings: We report the molecular and functional characterization of An. gambiae apolipophorin-III…	[Gupta, Lalita; Kumar, Sanjeev; Barillas-Mury, Carolina] NIAID, Mosquito Immun & Vector Competence Unit, Lab Malaria & Vector Res, NIH, Rockville, MD USA; [Noh, Ju Young; Jo, Yong Hun; Oh, Seung Han; Noh, Mi Young; Kim, Iksoo; Han, Yeon Soo] Chonnam Natl Univ, Coll Agr & Life Sci, Dept Agr Biol, Kwangju, South Korea; [Lee, Yong Seok] Inje Univ, Coll Med & Frontier Inje Res Sci & Technol, Dept Par…	National Institutes of Health (NIH) - USA; NIH National Institute of Allergy & Infectious Diseases (NIAID); Chonnam National University; Inje University; Johns Hopkins University; Johns Hopkins Bloomberg School of Public Health; Johns Hopkins University; Johns Hopkins Bloomberg School of Public Health; Gyeongsang National University	Gupta, L (corresponding author), Birla Inst Technol & Sci, Biol Sci Grp, Pilani, Rajasthan, India.	hanys@chonnam.ac.kr; cbarillas@niaid.nih.gov	Gupta, Lalita/R-1111-2019; Barillas-Mury, Carolina/LNP-8581-2024; Lee, Yong/J-5587-2012	Cha, Sung-Jae/0000-0003-0468-1723; GUPTA, LALITA/0000-0002-0712-8512; Lee, Yong Seok/0000-0002-8687-589X; Kumar, Sanjeev/0000-0003-3866-4593	Korean Government [KRF 2008 531 C00064]; Division of Intramural Research, National Institute of Allergy and Infectious Diseases, National Institutes of Health	Korean Government(Korean Government); Division of Intramural Research, National Institute of Allergy and Infectious Diseases, National Institutes of Health(United States Department of Health & Human ServicesNational Institutes of Health (NIH) - USANIH National Institute of Allergy & Infectious Diseases (NIAID))	This work was supported by the Intramural Research Program of the Division of Intramural Research, National Institute of Allergy and Infectious Diseases, National Institutes of Health and by the National Research Foundation of Korea Grant funded by the Korean Government (KRF 2008 531 C00064). The funders had no role in study design, data collection and analysis, decision to publish, or preparatio…		37	48	50	0	10	PUBLIC LIBRARY SCIENCE	SAN FRANCISCO	1160 BATTERY STREET, STE 100, SAN FRANCISCO, CA 94111 USA	1932-6203			PLOS ONE	PLoS One	NOV 2	2010	5	11
J	Eng, MW; van Zuylen, MN; Severson, DW				Eng, Matthew W.; van Zuylen, Madeleine N.; Severson, David W.			Apoptosis-related genes control autophagy and influence DENV-2 infection in the mosquito vector, Aedes aegypti	INSECT BIOCHEMISTRY AND MOLECULAR BIOLOGY			English	Article						Mosquito; Aedes aegypti; Dengue virus; Apoptosis; Programmed cell death; Autophagy; Caspase; Midgut; Vector biology; Host-pathogen interaction	PROGRAMMED CELL-DEATH; DENGUE VIRUS-INFECTION; EFFECTOR CASPASE DCP-1; STEROID REGULATION; GROWTH ARREST; SUSCEPTIBILITY; INDUCTION; MACHINERY; REPLICATION; PATHWAYS	The mosquito Aedes aegypti is the primary urban vector for dengue virus (DENV) worldwide. Insight into interactions occurring between host and pathogen is important in understanding what factors contribute to vector competence. However, many of the molecular mechanisms for vector competence remain unknown. Our previous global transcriptional analysis suggested that differential expression of apop…	Univ Notre Dame, Eck Inst Global Hlth, Notre Dame, IN 46556 USA; Univ Notre Dame, Dept Biol Sci, Notre Dame, IN 46556 USA	University of Notre Dame; University of Notre Dame	Severson, DW (corresponding author), Univ Notre Dame, 107C Galvin Life Sci, Notre Dame, IN 46556 USA.	severson.1@nd.edu			National Institute of Allergy and Infectious Diseases of the National Institutes of Health [R56AI110721A1]; Sigma Xi [G201503151148205]	National Institute of Allergy and Infectious Diseases of the National Institutes of Health(United States Department of Health & Human ServicesNational Institutes of Health (NIH) - USANIH National Institute of Allergy & Infectious Diseases (NIAID)); Sigma Xi	We thank Alexander Raikhel and Vladimir Kokoza for generously providing mosquito ATG8 antibody for our experiments. We also thank Diane Lovin and Susanta Behura for assistance with virus titration and data analysis, and Joanne Cunningham for assistance with qPCR. This work was funded in part by the National Institute of Allergy and Infectious Diseases of the National Institutes of Health under Aw…		83	43	47	0	24	PERGAMON-ELSEVIER SCIENCE LTD	OXFORD	THE BOULEVARD, LANGFORD LANE, KIDLINGTON, OXFORD OX5 1GB, ENGLAND	0965-1748	1879-0240		INSECT BIOCHEM MOLEC	Insect Biochem. Mol. Biol.	SEP	2016	76
J	Liu, K; Tsujimoto, H; Huang, YZ; Rasgon, JL; Agre, P				Liu, Kun; Tsujimoto, Hitoshi; Huang, Yuzheng; Rasgon, Jason L.; Agre, Peter			Aquaglyceroporin function in the malaria mosquito Anopheles gambiae	BIOLOGY OF THE CELL			English	Article						Anopheles gambiae; Aquaglyceroporin; Gene silencing; Malaria control; Stress adaptation	AQUAPORIN WATER CHANNEL; AEDES-AEGYPTI; GLYCEROL; ADAPTATION; SUSCEPTIBILITY; PERMEATION; EXPRESSION; INFECTION; TRANSPORT; PROFILES	Background informationAnopheles gambiae is the major mosquito vector for Plasmodium falciparum malaria in sub-Saharan Africa, where it survives in stressful climates. Aquaporin water channels are expressed in all life forms, where they provide environmental adaptation by conferring rapid trans-cellular movement of water (classical aquaporins) or water plus glycerol (aquaglyceroporins). Here, we r…	[Liu, Kun; Agre, Peter] Johns Hopkins Univ, Johns Hopkins Malaria Res Inst, Bloomberg Sch Publ Hlth, Dept Mol Microbiol & Immunol, Baltimore, MD 21205 USA; [Tsujimoto, Hitoshi; Rasgon, Jason L.] Penn State Univ, Huck Inst Life Sci, Ctr Infect Dis Dynam, Dept Entomol, University Pk, PA 16802 USA; [Huang, Yuzheng] Jiangsu Inst Parasit Dis, Wuxi 214064, Jiangsu, Peoples R China; [Huang, Yuzheng] Jia…	Johns Hopkins University; Johns Hopkins Bloomberg School of Public Health; Pennsylvania Commonwealth System of Higher Education (PCSHE); Pennsylvania State University; Penn State Behrend; Pennsylvania State University - University Park; Nanjing University of Chinese Medicine; US Food & Drug Administration (FDA); New Mexico State University	Rasgon, JL (corresponding author), Penn State Univ, Huck Inst Life Sci, Ctr Infect Dis Dynam, Dept Entomol, University Pk, PA 16802 USA.	JLR54@psu.edu	Huang, Yuzheng/AAW-2130-2021		NIH [R01 HL48268, U19 AI089680, R21 AI111175, R21 AI088311, R01 AI116636, R01 AI067371]; JHMRI; Bloomberg Philanthropies; Jiangsu Health International Exchange Program in China; National Natural Science Foundation of China [31201893]; Natural and Science Foundation of Jiangsu Province [BK2011164]; Jiangsu Health Science Project [X201110, X200736]; Jiangsu Province Key Medical Center [201108]; Fou…	NIH(United States Department of Health & Human ServicesNational Institutes of Health (NIH) - USA); JHMRI; Bloomberg Philanthropies; Jiangsu Health International Exchange Program in China; National Natural Science Foundation of China(National Natural Science Foundation of China (NSFC)); Natural and Science Foundation of Jiangsu Province(Natural Science Foundation of Jiangsu Province); Jiangsu Heal…	This study was supported by NIH grants R01 HL48268 and U19 AI089680 (to PA) and R21 AI111175, R21 AI088311, R01 AI116636 and R01 AI067371 (to JLR); two pilot grants from the JHMRI and Bloomberg Philanthropies (to JLR, PA and KL); funds from Jiangsu Health International Exchange Program in China; National Natural Science Foundation of China no. 31201893; Natural and Science Foundation of Jiangsu P…		40	22	24	0	24	WILEY-BLACKWELL	HOBOKEN	111 RIVER ST, HOBOKEN 07030-5774, NJ USA	0248-4900	1768-322X		BIOL CELL	Biol. Cell	OCT	2016	108	10
J	Sasaki, T; Kuwata, R; Hoshino, K; Isawa, H; Sawabe, K; Kobayashi, M				Sasaki, Toshinori; Kuwata, Ryusei; Hoshino, Keita; Isawa, Haruhiko; Sawabe, Kyoko; Kobayashi, Mutsuo			Argonaute 2 Suppresses Japanese Encephalitis Virus Infection in Aedes aegypti	JAPANESE JOURNAL OF INFECTIOUS DISEASES			English	Article							JAK-STAT PATHWAY; RNA; DROSOPHILA	There are three main innate immune mechanisms against viruses in mosquitoes. Infection with the flavivirus dengue virus is controlled by RNA interference (RNAi) and the JAK-STAT and Toll signaling pathways. This study showed that another flavivirus, Japanese encephalitis virus (JEV), did not invade the salivary glands of Aedes aegypti and that this may be a result of the innate immune resistance …	[Sasaki, Toshinori; Kuwata, Ryusei; Hoshino, Keita; Isawa, Haruhiko; Sawabe, Kyoko; Kobayashi, Mutsuo] Natl Inst Infect Dis, Dept Med Entomol, Tokyo 1628640, Japan; [Hoshino, Keita] Tokyo Univ Agr & Technol, Dept Appl Biol Sci, Saiwai Cho 3-8-1, Fuchu, Tokyo 1838509, Japan	Japan Institute for Health Security (JIHS); National Institute of Infectious Diseases (NIID); Tokyo University of Agriculture & Technology	Sasaki, T (corresponding author), Natl Inst Infect Dis, Dept Med Entomol, Shinjuku Ku, Toyama 1-23-1, Tokyo 1628640, Japan.	tsasaki@nih.go.jp		Sasaki, Toshinori/0000-0003-4020-2902	Japanese Ministry of Health, Labour, and Welfare [20-Shinko-Ippan-015, 23-Shinko-Ippan-010]; Japan Agency for Medical Research and Development [40100501, 40103700]; Researcher Exchange Program; KAKENHI from the Japan Society for the Promotion of Science [25305010, 15H04614]; Grants-in-Aid for Scientific Research [15H04614, 25305010, 15K19084] Funding Source: KAKEN	Japanese Ministry of Health, Labour, and Welfare(Ministry of Health, Labour and Welfare, Japan); Japan Agency for Medical Research and Development(Japan Agency for Medical Research and Development (AMED)); Researcher Exchange Program; KAKENHI from the Japan Society for the Promotion of Science(Ministry of Education, Culture, Sports, Science and Technology, Japan (MEXT)Japan Society for the Promot…	This work was supported by grants from the Japanese Ministry of Health, Labour, and Welfare (20-Shinko-Ippan-015, 23-Shinko-Ippan-010), the Japan Agency for Medical Research and Development (40100501 and 40103700), the Researcher Exchange Program to TS, and KAKENHI (25305010 and 15H04614) to TS, HI, and KS from the Japan Society for the Promotion of Science. We thank Dr. Yoshio Tsuda (Department …		23	9	12	1	7	NATL INST INFECTIOUS DISEASES	TOKYO	JPN J INFECT DIS ED OFF NATL INST INFECTIOUS DISEASES TOYAMA 1-23-1, SHINJUKU-KU, TOKYO, 162-8640, JAPAN	1344-6304	1884-2836		JPN J INFECT DIS	Jpn. J. Infect. Dis.	JAN	2017	70	1
J	Rozen-Gagnon, K; Gu, MG; Luna, JM; Luo, JD; Yi, S; Novack, S; Jacobson, E; Wang, W; Paul, MR; Scheel, TKH; Carroll, T; Rice, CM				Rozen-Gagnon, Kathryn; Gu, Meigang; Luna, Joseph M.; Luo, Ji-Dung; Yi, Soon; Novack, Sasha; Jacobson, Eliana; Wang, Wei; Paul, Matthew R.; Scheel, Troels K. H.; Carroll, Thomas; Rice, Charles M.			Argonaute-CLIP delineates versatile, functional RNAi networks in Aedes aegypti, a major vector of human viruses	CELL HOST & MICROBE			English	Article							SINGLE-NUCLEOTIDE RESOLUTION; HITS-CLIP; WIDE IDENTIFICATION; ENDOGENOUS SIRNAS; BINDING PROTEIN; DISTINCT ROLES; MESSENGER-RNAS; MICRORNA; TRANSCRIPTOME; PACKAGE	Argonaute (AGO) proteins bind small RNAs to silence complementary RNA transcripts, and they are central to RNA interference (RNAi). RNAi is critical for regulation of gene expression and antiviral defense in Aedes aegypti mosquitoes, which transmit Zika, chikungunya, dengue, and yellow fever viruses. In mosquitoes, AGO1 mediates miRNA interactions, while AGO2 mediates siRNA interactions. We appli…	[Rozen-Gagnon, Kathryn; Gu, Meigang; Luna, Joseph M.; Yi, Soon; Novack, Sasha; Jacobson, Eliana; Scheel, Troels K. H.; Rice, Charles M.] Rockefeller Univ, Lab Virol & Infect Dis, New York, NY 10065 USA; [Luo, Ji-Dung; Wang, Wei; Paul, Matthew R.; Carroll, Thomas] Rockefeller Univ, Bioinformat Resource Ctr, New York, NY 10065 USA; [Scheel, Troels K. H.] Hvidovre Univ Hosp, Dept Infect Dis, Copenha…	Rockefeller University; Rockefeller University; University of Copenhagen; University of Copenhagen	Rozen-Gagnon, K; Rice, CM (corresponding author), Rockefeller Univ, Lab Virol & Infect Dis, New York, NY 10065 USA.	krozen@rockefeller.edu; ricec@rockefeller.edu	Jacobson, Eliana/N-6215-2015; Luna, Joseph/JNE-8067-2023; Rozen-Gagnon, Kathryn/AAF-4325-2021	Scheel, Troels/0000-0003-1545-4067; Paul, Matthew/0000-0002-3020-7729; Jacobson, Eliana/0000-0001-5360-6223; Yi, Soon/0000-0002-4535-6532; Rozen-Gagnon, Kathryn/0000-0002-3991-6425	NIH/NIAID [R01-AI116943]; Rockefeller University Women and Science Fellowship; Ruth L. Kirschstein National Research Service Award [NIAID/NIH F32-AI120579]; Charles H. Revson Senior Fellowship in Biomedical Science; Independent Research Fund Denmark [6110-00595]	NIH/NIAID(United States Department of Health & Human ServicesNational Institutes of Health (NIH) - USANIH National Institute of Allergy & Infectious Diseases (NIAID)); Rockefeller University Women and Science Fellowship; Ruth L. Kirschstein National Research Service Award(United States Department of Health & Human ServicesNational Institutes of Health (NIH) - USA); Charles H. Revson Senior Fellow…	We thank M. Siomi for generously providing anti-Drosophila AGO2 9D6 antibody; L.D. Kramer, A.F. Payne, and the insectary team in the Arbovirus lab at the Wadsworth Center, New York State Department of Health for sending Ae. aegypti; the Rockefeller Genomics, Bioinformatics, and Proteomics Resource Centers; and M.E. Castillo, S.M. Pecoraro Di Vittorio, A. Norris, S. Shirley, A. O'Connell, and G. S…		100	8	8	1	12	CELL PRESS	CAMBRIDGE	50 HAMPSHIRE ST, FLOOR 5, CAMBRIDGE, MA 02139 USA	1931-3128	1934-6069		CELL HOST MICROBE	Cell Host Microbe	MAY 12	2021	29	5
J	Choi, D; Baki, MAA; Ahmed, S; Kim, Y				Choi, Duyeol; Baki, Md. Abdullah Al; Ahmed, Shabbir; Kim, Yonggyun			Aspirin Inhibition of Prostaglandin Synthesis Impairs Mosquito Egg Development	CELLS			English	Article						mosquito; prostaglandin; oogenesis	JUVENILE-HORMONE; RECEPTOR; VITELLOGENESIS; EXPRESSION; ACTIVATOR; PEPTIDES; CRICKET; ACID; PCR	Several endocrine signals mediate mosquito egg development, including 20-hydroxyecdysone (20E). This study reports on prostaglandin E-2 (PGE(2)) as an additional, but core, mediator of oogenesis in a human disease-vectoring mosquito, Aedes albopictus. Injection of aspirin (an inhibitor of cyclooxygenase (COX)) after blood-feeding (BF) inhibited oogenesis by preventing nurse cell dumping into a gr…	[Choi, Duyeol; Baki, Md. Abdullah Al; Ahmed, Shabbir; Kim, Yonggyun] Andong Natl Univ, Dept Plant Med, Andong 36729, South Korea	Gyeongkuk National University	Kim, Y (corresponding author), Andong Natl Univ, Dept Plant Med, Andong 36729, South Korea.	hosanna@anu.ac.kr	Ahmed, Shabbir/AFL-5760-2022	AL BAKI, MD ABDULLAH/0000-0001-9526-8699					46	7	7	2	12	MDPI	BASEL	ST ALBAN-ANLAGE 66, CH-4052 BASEL, SWITZERLAND		2073-4409		CELLS-BASEL	Cells	DEC	2022	11	24
J	Sigle, LT; Jones, M; Novelo, M; Ford, SA; Urakova, N; Lymperopoulos, K; Sayre, RT; Xi, ZY; Rasgon, JL; McGraw, EA				Sigle, Leah T.; Jones, Matthew; Novelo, Mario; Ford, Suzanne A.; Urakova, Nadya; Lymperopoulos, Konstantinos; Sayre, Richard T.; Xi, Zhiyong; Rasgon, Jason L.; McGraw, Elizabeth A.			Assessing Aedes aegypti candidate genes during viral infection and Wolbachia-mediated pathogen blocking	INSECT MOLECULAR BIOLOGY			English	Article						alpha-mannosidase; chikungunya virus; cadherin; dengue infection; Wolbachia-mediated viral blocking	LIFE-SHORTENING WOLBACHIA; BLOOD MONONUCLEAR-CELLS; ENDOTHELIAL-CELLS; E-CADHERIN; WEST NILE; VIRUS; DENGUE; PROTEIN; EXPRESSION; COMPETENCE	One approach to control dengue virus transmission is the symbiont Wolbachia, which limits viral infection in mosquitoes. Despite plans for its widespread use in Aedes aegypti, Wolbachia's mode of action remains poorly understood. Many studies suggest that the mechanism is likely multifaceted, involving aspects of immunity, cellular stress and nutritional competition. A previous study from our gro…	[Sigle, Leah T.; Jones, Matthew; Novelo, Mario; Ford, Suzanne A.; Urakova, Nadya; Rasgon, Jason L.] Penn State Univ, Dept Entomol, University Pk, PA 16802 USA; [Sigle, Leah T.; Jones, Matthew; Novelo, Mario; Ford, Suzanne A.; Urakova, Nadya; Rasgon, Jason L.; McGraw, Elizabeth A.] Penn State Univ, Ctr Infect Dis Dynam, University Pk, PA 16802 USA; [Lymperopoulos, Konstantinos; Sayre, Richard T.] …	Pennsylvania Commonwealth System of Higher Education (PCSHE); Pennsylvania State University; Pennsylvania State University - University Park; Penn State Behrend; Pennsylvania Commonwealth System of Higher Education (PCSHE); Pennsylvania State University; Penn State Behrend; Pennsylvania State University - University Park; Michigan State University; Pennsylvania Commonwealth System of Higher Educa…	Sigle, LT (corresponding author), Penn State Univ, Dept Entomol, University Pk, PA 16802 USA.;Sigle, LT; McGraw, EA (corresponding author), Penn State Univ, Ctr Infect Dis Dynam, University Pk, PA 16802 USA.	leahtc@gmail.com; eam7@psu.edu	Xi, Zhiyong/AAD-7936-2022; McGraw, Elizabeth/A-6658-2012	URAKOVA, NADEZDA (Nadya)/0000-0003-3499-8158; McGraw, Elizabeth/0000-0001-7973-088X; Sayre, Richard/0000-0002-3153-7084; Sigle, Leah/0000-0003-2643-3587; Xi, Zhiyong/0000-0001-7786-012X	National Institute of Allergy and Infectious Diseases [AI116636, AI143758]; Pebble Labs; National Institute of Allergy and Infectious Diseases [R01AI143758] Funding Source: NIH RePORTER	National Institute of Allergy and Infectious Diseases(United States Department of Health & Human ServicesNational Institutes of Health (NIH) - USANIH National Institute of Allergy & Infectious Diseases (NIAID)); Pebble Labs; National Institute of Allergy and Infectious Diseases(United States Department of Health & Human ServicesNational Institutes of Health (NIH) - USANIH National Institute of Al…	National Institute of Allergy and Infectious Diseases, Grant/Award Numbers: AI116636, AI143758; Pebble Labs		68	4	4	7	20	WILEY	HOBOKEN	111 RIVER ST, HOBOKEN 07030-5774, NJ USA	0962-1075	1365-2583		INSECT MOL BIOL	Insect Mol. Biol.	JUN	2022	31	3
J	Winter, N; Stewart, ATM; Igiede, J; Wiltshire, RM; Hapairai, LK; James, LD; Mohammed, A; Severson, DW; Duman-Scheel, M				Winter, Nikhella; Stewart, Akilah T. M.; Igiede, Jessica; Wiltshire, Rachel M.; Hapairai, Limb K.; James, Lester D.; Mohammed, Azad; Severson, David W.; Duman-Scheel, Molly			Assessment of Trinidad community stakeholder perspectives on the use of yeast interfering RNA-baited ovitraps for biorational control of Aedes mosquitoes	PLOS ONE			English	Article							VIRUS; WEST; OUTBREAK; SPREAD	Dengue, Zika, chikungunya and yellow fever viruses continue to be a major public health burden. Aedes mosquitoes, the primary vectors responsible for transmitting these viral pathogens, continue to flourish due to local challenges in vector control management. Yeast interfering RNA-baited larval lethal ovitraps are being developed as a novel biorational control tool for Aedes mosquitoes. This int…	[Winter, Nikhella; Stewart, Akilah T. M.; James, Lester D.; Mohammed, Azad; Severson, David W.] Univ West Indies, Dept Life Sci, St Augustine Campus, St Augustine, Trinidad Tobago; [Igiede, Jessica; Wiltshire, Rachel M.; Hapairai, Limb K.; Severson, David W.; Duman-Scheel, Molly] Univ Notre Dame, Eck Inst Global Hlth, Notre Dame, IN 46556 USA; [Igiede, Jessica; Severson, David W.] Univ Notre Dame…	University West Indies Mona Jamaica; University West Indies Saint Augustine; University of Notre Dame; University of Notre Dame; Indiana University System; Indiana University South Bend	Duman-Scheel, M (corresponding author), Univ Notre Dame, Eck Inst Global Hlth, Notre Dame, IN 46556 USA.;Duman-Scheel, M (corresponding author), Indiana Univ Sch Med, Dept Med & Mol Genet, South Bend, IN 46617 USA.	mscheel@nd.edu	Wiltshire, Rachel/X-6189-2019	Stewart, Akilah/0000-0003-0313-2220; Wiltshire, Rachel/0000-0001-5199-4883	Department of Defense [W81XWH-17-1-0294, W81XWH-17-1-0295]	Department of Defense(United States Department of Defense)	MDS: W81XWH-17-1-0294, Department of Defense, https://cdmrp.army.mil/, The funders had no role in study design, data collection and analysis, decision to publish, or preparation of the manuscript. DWS: W81XWH-17-1-0295, Department of Defense, https://cdmrp.army.mil/, The funders had no role in study design, data collection and analysis, decision to publish, or preparation of the manuscript.		48	6	6	1	6	PUBLIC LIBRARY SCIENCE	SAN FRANCISCO	1160 BATTERY STREET, STE 100, SAN FRANCISCO, CA 94111 USA	1932-6203			PLOS ONE	PLoS One	JUN 29	2021	16	6
J	Ramyasoma, HPBKD; Gunawardene, YINS; Hapugoda, M; Dassanayake, RS				Ramyasoma, Hewawasam Patuwatha Badathuruge Kalindu Dulanja; Gunawardene, Yasanthi Illika Nilmini Silva; Hapugoda, Menaka; Dassanayake, Ranil Samantha			Assessment of Developmental and Reproductive Fitness of Dengue-Resistant Transgenic Aedes aegypti and Improvement of Fitness Using Antibiotics	BIOMED RESEARCH INTERNATIONAL			English	Article								Background. Genetic modification offers opportunities to introduce artificially created molecular defence mechanisms to vector mosquitoes to counter diseases causing pathogens such as the dengue virus, malaria parasite, and Zika virus. RNA interference is such a molecular defence mechanism that could be used for this purpose to block the transmission of pathogens among human and animal population…	[Ramyasoma, Hewawasam Patuwatha Badathuruge Kalindu Dulanja; Dassanayake, Ranil Samantha] Univ Colombo, Dept Chem, Fac Sci, Colombo, Sri Lanka; [Ramyasoma, Hewawasam Patuwatha Badathuruge Kalindu Dulanja; Gunawardene, Yasanthi Illika Nilmini Silva; Hapugoda, Menaka] Univ Kelaniya, Fac Med, Mol Med Unit, Kelaniya, Sri Lanka	University of Colombo; University Kelaniya	Dassanayake, RS (corresponding author), Univ Colombo, Dept Chem, Fac Sci, Colombo, Sri Lanka.	kd.ramyasoma@gmail.com; nilminisg@gmail.com; menakaha@yahoo.com; rsdassanayake@chem.cmb.ac.lk		Hewawasam Patuwatha Badathuruge, Kalindu Dulanja Ramyasoma/0000-0002-9796-2294; SILVA GUNAWARDENE, Yasanthi/0000-0002-2528-4236					33	1	1	1	1	HINDAWI LTD	LONDON	ADAM HOUSE, 3RD FLR, 1 FITZROY SQ, LONDON, W1T 5HF, ENGLAND	2314-6133	2314-6141		BIOMED RES INT	Biomed Res. Int.	MAR 3	2021	2021
J	Redmond, SN; Eiglmeier, K; Mitri, C; Markianos, K; Guelbeogo, WM; Gneme, A; Isaacs, AT; Coulibaly, B; Brito-Fravallo, E; Maslen, G; Mead, D; Niare, O; Traore, SF; Sagnon, N; Kwiatkowski, D; Riehle, MM; Vernick, KD				Redmond, Seth N.; Eiglmeier, Karin; Mitri, Christian; Markianos, Kyriacos; Guelbeogo, Wamdaogo M.; Gneme, Awa; Isaacs, Alison T.; Coulibaly, Boubacar; Brito-Fravallo, Emma; Maslen, Gareth; Mead, Daniel; Niare, Oumou; Traore, Sekou F.; Sagnon, N'Fale; Kwiatkowski, Dominic; Riehle, Michelle M.; Vernick, Kenneth D.			Association mapping by pooled sequencing identifies TOLL 11 as a protective factor against Plasmodium falciparum in Anopheles gambiae	BMC GENOMICS			English	Article						Mosquito; Malaria; Genetic analysis; GWAS; Host-pathogen interaction; Population genomics; Pooled sequencing	GENOME-WIDE; MALARIA; GENES; BIOINFORMATICS; RESOLUTION; LINKAGE; BIOCONDUCTOR; DISSECTION; EXPRESSION; DIVERSITY	Background: The genome-wide association study (GWAS) techniques that have been used for genetic mapping in other organisms have not been successfully applied to mosquitoes, which have genetic characteristics of high nucleotide diversity, low linkage disequilibrium, and complex population stratification that render population-based GWAS essentially unfeasible at realistic sample size and marker de…	[Redmond, Seth N.; Eiglmeier, Karin; Mitri, Christian; Isaacs, Alison T.; Brito-Fravallo, Emma; Vernick, Kenneth D.] Inst Pasteur, Dept Parasites & Insect Vectors, Unit Insect Vector Genet & Genom, F-75015 Paris, France; [Redmond, Seth N.; Eiglmeier, Karin; Mitri, Christian; Isaacs, Alison T.; Brito-Fravallo, Emma; Vernick, Kenneth D.] CNRS, Unit Hosts Vectors & Pathogens, URA3012, F-75015 Paris,…	Pasteur Network; Universite Paris Cite; Institut Pasteur Paris; Centre National de la Recherche Scientifique (CNRS); Harvard University; Harvard University Medical Affiliates; Boston Children's Hospital; Harvard Medical School; University of Bamako; Wellcome Trust Sanger Institute; University of Oxford; Wellcome Centre for Human Genetics; University of Minnesota System; University of Minnesota Tw…	Vernick, KD (corresponding author), Inst Pasteur, Dept Parasites & Insect Vectors, Unit Insect Vector Genet & Genom, 28 Rue Docteur Roux, F-75015 Paris, France.	kvernick@pasteur.fr	Mead, Daniel/AAE-6629-2019; GNEME, Awa/M-3299-2015	redmond, seth/0000-0003-2653-760X; Maslen, Gareth/0000-0001-7318-3678; Mead, Daniel/0000-0001-7717-4330; GNEME, Awa/0000-0003-2514-5313; Markianos, Kyriacos/0000-0003-0214-6014; Kwiatkowski, Dominic/0000-0002-5023-0176; Isaacs, Alison/0000-0002-2452-3338; Mitri, Christian/0000-0003-3882-2029	European Commission FP7 InfraVec program; European Research Council [323173 AnoPath]; National Institutes of Health USA [AI42361]; French Laboratoire d'Excellence Labex Integrative Biology of Emerging Infectious Diseases [ANR-10-LABX-62-IBEID]	European Commission FP7 InfraVec program; European Research Council(European Research Council (ERC)); National Institutes of Health USA(United States Department of Health & Human ServicesNational Institutes of Health (NIH) - USA); French Laboratoire d'Excellence Labex Integrative Biology of Emerging Infectious Diseases	We thank the Center for the Production and Infection of Anopheles (CEPIA) platform at the Institut Pasteur for rearing and infecting mosquitoes. This work received financial support from the European Commission FP7 InfraVec program, the European Research Council project 323173 AnoPath, the National Institutes of Health USA AI42361, and French Laboratoire d'Excellence Labex Integrative Biology of …		47	16	18	1	21	BMC	LONDON	CAMPUS, 4 CRINAN ST, LONDON N1 9XW, ENGLAND	1471-2164			BMC GENOMICS	BMC Genomics	OCT 13	2015	16
J	Albishi, NM; Palli, SR				Albishi, Najla M.; Palli, Subba Reddy			Autophagy genes AMBRA1 and ATG8 play key roles in midgut remodeling of the yellow fever mosquito, Aedes aegypti	FRONTIERS IN INSECT SCIENCE			English	Article						midgut; metamophosis; RNAi; ATG; AMBRA1; ambra	PROGRAMMED CELL-DEATH; GROWTH ARREST; FAT-BODY; METAMORPHOSIS; APOPTOSIS; ECDYSONE; PATHWAY	The function of two autophagy genes, an activating molecule BECN1 regulated autophagy (AMBRA1) and autophagy-related gene 8 (ATG8) in the midgut remodeling of Aedes aegypti was investigated. Real-time quantitative polymerase chain reaction (RT-qPCR) analysis of RNA samples collected from the last instar larvae and pupae showed that these two genes are predominantly expressed during the last 12 h …	[Albishi, Najla M.; Palli, Subba Reddy] Univ Kentucky, Dept Entomol, Lexington, KY 40506 USA; [Albishi, Najla M.] King Faisal Univ, Dept Biol Sci, Al Hasa, Saudi Arabia	University of Kentucky; King Faisal University	Palli, SR (corresponding author), Univ Kentucky, Dept Entomol, Lexington, KY 40506 USA.	rpalli@uky.edu	PALLI, SUBBA/AAU-8289-2020	Albishi, Najla M./0000-0002-3900-459X	Research reported in this thesis was supported by the National Institute of General Medical Sciences of the National Institutes of Health under Award Numbers R01GM070559 and R21AI163561-02. The content is solely the responsibility of the authors and does n [R01GM070559, R21AI163561-02]; National Institute of General Medical Sciences of the National Institutes of Health	Research reported in this thesis was supported by the National Institute of General Medical Sciences of the National Institutes of Health under Award Numbers R01GM070559 and R21AI163561-02. The content is solely the responsibility of the authors and does n; National Institute of General Medical Sciences of the National Institutes of Health(United States Department of Health & Human ServicesNation…	We thank Dr. Ramesh K. Dhandapani for his help with the preparation of PLL-EGCG-dsRNA nanoparticles.r Research reported in this thesis was supported by the National Institute of General Medical Sciences of the National Institutes of Health under Award Numbers R01GM070559 and R21AI163561-02. The content is solely the responsibility of the authors and does not necessarily represent the official vie…		33	3	3	8	26	FRONTIERS MEDIA SA	LAUSANNE	AVENUE DU TRIBUNAL FEDERAL 34, LAUSANNE, CH-1015, SWITZERLAND		2673-8600		FRONT INSECT SCI	Front. Insect Sci.	JAN 16	2023	3
J	Blumberg, BJ; Trop, S; Das, S; Dimopoulos, G				Blumberg, Benjamin J.; Trop, Stefanie; Das, Suchismita; Dimopoulos, George			Bacteria- and IMD Pathway-Independent Immune Defenses against Plasmodium falciparum in Anopheles gambiae	PLOS ONE			English	Article							DORSAL-VENTRAL PATTERN; SERINE PROTEASES; LEPIDOPTERAN INSECT; CYTOKINE SPATZLE; MALARIA; TOLL; PARASITE; SERPIN; MELANIZATION; ACTIVATION	The mosquito Anopheles gambiae uses its innate immune system to control bacterial and Plasmodium infection of its midgut tissue. The activation of potent IMD pathway-mediated anti-Plasmodium falciparum defenses is dependent on the presence of the midgut microbiota, which activate this defense system upon parasite infection through a peptidoglycan recognition protein, PGRPLC. We employed transcrip…	[Blumberg, Benjamin J.; Trop, Stefanie; Das, Suchismita; Dimopoulos, George] Johns Hopkins Univ, Bloomberg Sch Publ Hlth, W Harry Feinstone Dept Mol Microbiol & Immunol, Baltimore, MD 21218 USA	Johns Hopkins University; Johns Hopkins Bloomberg School of Public Health	Dimopoulos, G (corresponding author), Johns Hopkins Univ, Bloomberg Sch Publ Hlth, W Harry Feinstone Dept Mol Microbiol & Immunol, Baltimore, MD 21218 USA.	gdimopou@jhsph.edu		Dimopoulos, George/0000-0001-6755-8111; Trop, Stefanie/0000-0003-0094-248X	National Institutes of Health/National Institute of Allergy and Infectious Disease [R01AI061576]; Bloomberg Family Foundation	National Institutes of Health/National Institute of Allergy and Infectious Disease(United States Department of Health & Human ServicesNational Institutes of Health (NIH) - USANIH National Institute of Allergy & Infectious Diseases (NIAID)); Bloomberg Family Foundation	This work has been supported by National Institutes of Health/National Institute of Allergy and Infectious Disease grant R01AI061576 and the Bloomberg Family Foundation. The funders had no role in study design, data collection and analysis, decision to publish, or preparation of the manuscript.		61	35	38	0	33	PUBLIC LIBRARY SCIENCE	SAN FRANCISCO	1160 BATTERY STREET, STE 100, SAN FRANCISCO, CA 94111 USA	1932-6203			PLOS ONE	PLoS One	SEP 3	2013	8	9
J	Shin, SW; Zou, Z; Saha, TT; Raikhel, AS				Shin, Sang Woon; Zou, Zhen; Saha, Tusar T.; Raikhel, Alexander S.			bHLH-PAS heterodimer of methoprene-tolerant and Cycle mediates circadian expression of juvenile hormone-induced mosquito genes	PROCEEDINGS OF THE NATIONAL ACADEMY OF SCIENCES OF THE UNITED STATES OF AMERICA			English	Article						hormone receptor; insect hormone; transcriptional control	BEETLE TRIBOLIUM-CASTANEUM; AEDES-AEGYPTI; TRANSCRIPTIONAL REGULATORS; KRUPPEL-HOMOLOG; FAT-BODY; METAMORPHOSIS; FAMILY; KRUPPEL-HOMOLOG-1; RECRUITMENT; BINDING	Juvenile hormone (JH) governs a great diversity of processes in insect development and reproduction. It plays a critical role in controlling the gonadotrophic cycles of female mosquitoes by preparing tissues for blood digestion and egg development. Here, we show that in female Aedes aegypti mosquitoes JH III control of gene expression is mediated by a heterodimer of two bHLH-PAS proteins-the JH r…	[Shin, Sang Woon; Zou, Zhen; Saha, Tusar T.; Raikhel, Alexander S.] Univ Calif Riverside, Dept Entomol, Riverside, CA 92521 USA; [Shin, Sang Woon; Zou, Zhen; Saha, Tusar T.; Raikhel, Alexander S.] Univ Calif Riverside, Inst Integrat Genome Biol, Riverside, CA 92521 USA; [Zou, Zhen] Chinese Acad Sci, State Key Lab Integrated Management Pest Insects, Inst Zool, Beijing 100101, Peoples R China; [Sah…	University of California System; University of California Riverside; University of California System; University of California Riverside; Chinese Academy of Sciences; Institute of Zoology, CAS; University of California System; University of California Riverside	Raikhel, AS (corresponding author), Univ Calif Riverside, Dept Entomol, Riverside, CA 92521 USA.	alexander.raikhel@ucr.edu	; zou, zhen/C-6134-2016	Shin, Sang Woon/0000-0001-9467-0803; zou, zhen/0000-0003-3550-7656	National Institutes of Health, National Institute of Allergy and Infectious Disease Award [2R01AI036959]; National Institute of Allergy and Infectious Diseases [R01AI036959] Funding Source: NIH RePORTER	National Institutes of Health, National Institute of Allergy and Infectious Disease Award; National Institute of Allergy and Infectious Diseases(United States Department of Health & Human ServicesNational Institutes of Health (NIH) - USANIH National Institute of Allergy & Infectious Diseases (NIAID))	We thank Dr. Jinsong Zhu for the generous gift of Aedes anti-MET antibodies. This work was supported by National Institutes of Health, National Institute of Allergy and Infectious Disease Award 2R01AI036959 to A.S.R.		26	117	136	5	81	NATL ACAD SCIENCES	WASHINGTON	2101 CONSTITUTION AVE NW, WASHINGTON, DC 20418 USA	0027-8424			P NATL ACAD SCI USA	Proc. Natl. Acad. Sci. U. S. A.	OCT 9	2012	109	41
J	Peng, JM; Zhang, MC; Wang, G; Zhang, DJ; Zheng, XY; Li, YJ				Peng, Jiameng; Zhang, Meichun; Wang, Gang; Zhang, Dongjing; Zheng, Xiaoying; Li, Yongjun			Biased virus transmission following sequential coinfection of Aedes aegypti with dengue and Zika viruses	PLOS NEGLECTED TROPICAL DISEASES			English	Article							CHIKUNGUNYA VIRUS; COMPETITIVE SUPPRESSION; ARBOVIRUS TRANSMISSION; WEST NILE; INFECTION; INTERFERENCE; ENHANCEMENT; C6/36; DISSEMINATION; REPLICATION	Background Mosquito-borne arboviruses are expanding their territory and elevating their infection prevalence due to the rapid climate change, urbanization, and increased international travel and global trade. Various significant arboviruses, including the dengue virus, Zika virus, Chikungunya virus, and yellow fever virus, are all reliant on the same primary vector, Aedes aegypti. Consequently, t…	[Peng, Jiameng; Li, Yongjun] Jinan Univ, Sch Med, Dept Pathogen Biol, Guangzhou, Guangdong, Peoples R China; [Peng, Jiameng; Zhang, Meichun; Wang, Gang; Zhang, Dongjing; Zheng, Xiaoying; Li, Yongjun] Sun Yat Sen Univ, Key Lab Trop Dis Control, Minist Educ, Guangzhou, Guangdong, Peoples R China	Jinan University; Sun Yat Sen University	Li, YJ (corresponding author), Jinan Univ, Sch Med, Dept Pathogen Biol, Guangzhou, Guangdong, Peoples R China.;Zheng, XY; Li, YJ (corresponding author), Sun Yat Sen Univ, Key Lab Trop Dis Control, Minist Educ, Guangzhou, Guangdong, Peoples R China.	zhengxy@mail.sysu.edu.cn; yongjunli@jnu.edu.cn	Li, Yongjun/AAE-6885-2021; Zhang, Meichun/JVY-6981-2024; wang, gang/ITT-0670-2023	Li, Yongjun/0009-0004-7762-963X	National Natural Science Foundation of China [82102430, 82072308]; China Postdoctoral Science Foundation [2020M672573]; Open Project of Key Laboratory of Tropical Diseases Control of the Ministry of Education, Sun Yat-sen University [2022kfkt04]	National Natural Science Foundation of China(National Natural Science Foundation of China (NSFC)); China Postdoctoral Science Foundation(China Postdoctoral Science Foundation); Open Project of Key Laboratory of Tropical Diseases Control of the Ministry of Education, Sun Yat-sen University	This research was supported in part by grants from National Natural Science Foundation of China (https://www.nsfc.gov.cn/) (grant number 82102430, and 82072308) (YL and XZ), China Postdoctoral Science Foundation (https://jj.chinapostdoctor.org.cn/website/index.html)(grantnumber 2020M672573) (YL), Open Project of Key Laboratory of Tropical Diseases Control of the Ministry of Education, Sun Yat-sen…		91	3	3	7	17	PUBLIC LIBRARY SCIENCE	SAN FRANCISCO	1160 BATTERY STREET, STE 100, SAN FRANCISCO, CA 94111 USA	1935-2735			PLOS NEGLECT TROP D	Plos Neglect. Trop. Dis.	APR	2024	18	4
J	Weng, SC; Tsao, PN; Shiao, SH				Weng, Shih-Che; Tsao, Po-Nien; Shiao, Shin-Hong			Blood glucose promotes dengue virus infection in the mosquito Aedes aegypti	PARASITES & VECTORS			English	Article						Aedes aegypti; Dengue virus; Glucose; Signaling pathway	PHOSPHATIDYLINOSITOL 3-KINASE; DIABETES-MELLITUS; ZIKA VIRUS; STEM-CELLS; REPLICATION; FEVER; PATHWAY; MTOR; ACTIVATION; ENHANCE	Background Dengue fever is the most rapidly spreading mosquito-borne viral disease globally. More than 2.5 billion people live in dengue-endemic areas. Previous studies suggested an interrelationship between diabetes mellitus (DM) and dengue hemorrhagic fever (DHF). Conversely, glycolysis is a critical metabolic pathway for optimal dengue virus (DENV) replication. However, little is known concern…	[Weng, Shih-Che; Shiao, Shin-Hong] Natl Taiwan Univ, Coll Med, Dept Trop Med & Parasitol, Taipei, Taiwan; [Tsao, Po-Nien] Natl Taiwan Univ Hosp, Dept Pediat, Taipei, Taiwan; [Tsao, Po-Nien] Natl Taiwan Univ, Res Ctr Dev Biol & Regenerat Med, Taipei, Taiwan	National Taiwan University; National Taiwan University; National Taiwan University Hospital; National Taiwan University	Shiao, SH (corresponding author), Natl Taiwan Univ, Coll Med, Dept Trop Med & Parasitol, Taipei, Taiwan.	shshiao@ntu.edu.tw	Tsao, Po-Nien/E-5671-2012	SHIAO, SHIN-HONG/0000-0002-7749-7807; TSAO, PO-NIEN/0000-0002-6114-1769; Weng, Shih-Che/0000-0003-3315-9125	Ministry of Science and Technology (Taiwan) [MOST 108-2314-B-002 -155 -MY3, MOST 109-2327-B-400-004, MOST 109-2320-B-002-062-MY3]; NTUH [UN109-018, 110-T15]	Ministry of Science and Technology (Taiwan)(Ministry of Science and Technology, Taiwan); NTUH	This work was supported by the Ministry of Science and Technology (Taiwan) Grant (MOST 109-2327-B-400-004) and (MOST 109-2320-B-002-062-MY3) to SHS, and NTUH UN109-018; NTUH 110-T15; Ministry of Science and Technology (Taiwan) MOST 108-2314-B-002 -155 -MY3 to PNT.		55	18	19	1	6	BMC	LONDON	CAMPUS, 4 CRINAN ST, LONDON N1 9XW, ENGLAND	1756-3305			PARASITE VECTOR	Parasites Vectors	JUL 26	2021	14	1
J	Zhu, YB; Zhang, RD; Zhang, B; Zhao, TY; Wang, PH; Liang, GD; Cheng, G				Zhu, Yibin; Zhang, Rudian; Zhang, Bei; Zhao, Tongyan; Wang, Penghua; Liang, Guodong; Cheng, Gong			Blood meal acquisition enhances arbovirus replication in mosquitoes through activation of the GABAergic system	NATURE COMMUNICATIONS			English	Article							GATED CHLORIDE CHANNEL; ANOPHELES-GAMBIAE; RNA INTERFERENCE; INFLAMMATORY RESPONSES; INSECTICIDE RESISTANCE; DIPTERA-CULICIDAE; AEDES-AEGYPTI; BATAI VIRUS; ZIKA VIRUS; GABA	Mosquitoes are hematophagous insects that carry-on and transmit many human viruses. However, little information is available regarding the common mechanisms underlying the infection of mosquitoes by these viruses. In this study, we reveal that the hematophagous nature of mosquitoes contributes to arboviral infection after a blood meal, which suppresses antiviral innate immunity by activating the …	[Zhu, Yibin; Zhang, Rudian; Zhang, Bei; Cheng, Gong] Tsinghua Univ, Sch Med, Tsinghua Peking Ctr Life Sci, Beijing 100084, Peoples R China; [Zhu, Yibin; Cheng, Gong] Shenzhen Ctr Dis Control & Prevent, Inst Pathogen Organisms, Shenzhen 518055, Guangdong, Peoples R China; [Zhu, Yibin; Zhang, Rudian] Tsinghua Univ, Sch Life Sci, Beijing 100084, Peoples R China; [Zhao, Tongyan] Beijing Inst Microbio…	Tsinghua University; Shenzhen Center for Disease Control & Prevention (SZCDC); Tsinghua University; Beijing Institute of Microbiology & Epidemiology; New York Medical College; Chinese Center for Disease Control & Prevention; National Institute for Viral Disease Control & Prevention, Chinese Center for Disease Control & Prevention; Collaborative Innovation Center for Diagnosis & Treatment of Infec…	Cheng, G (corresponding author), Tsinghua Univ, Sch Med, Tsinghua Peking Ctr Life Sci, Beijing 100084, Peoples R China.;Cheng, G (corresponding author), Shenzhen Ctr Dis Control & Prevent, Inst Pathogen Organisms, Shenzhen 518055, Guangdong, Peoples R China.	gongcheng@mail.tsinghua.edu.cn	Zhang, Rudian/D-2513-2017; Zhu, Yibin/KIL-3342-2024; wang, Penghua/AAL-4011-2020	Zhang, Rudian/0000-0003-2214-4892	National Key Research and Development Plan of China [2016YFC1201000, 2017ZX09101-005, 2016YFD0500400, 2016ZX10004001-008]; National Natural Science Foundation of China [81730063, 81422028, 81571975, 81290342]; National Institute of Health of the United States [AI103807]; Shenzhen San-Ming Project for prevention and research on vector-borne diseases; Academy of Medical Sciences; Newton Fund	National Key Research and Development Plan of China(National Key Research & Development Program of China); National Natural Science Foundation of China(National Natural Science Foundation of China (NSFC)); National Institute of Health of the United States(United States Department of Health & Human ServicesNational Institutes of Health (NIH) - USA); Shenzhen San-Ming Project for prevention and res…	This work was funded by the grants from the National Key Research and Development Plan of China (2016YFC1201000, 2017ZX09101-005, 2016YFD0500400, 2016ZX10004001-008), the grants from the National Natural Science Foundation of China (81730063, 81422028, 81571975, and 81290342), and the grant from National Institute of Health of the United States (AI103807), and Shenzhen San-Ming Project for preven…		66	46	51	1	36	NATURE PUBLISHING GROUP	LONDON	MACMILLAN BUILDING, 4 CRINAN ST, LONDON N1 9XW, ENGLAND	2041-1723			NAT COMMUN	Nat. Commun.	NOV 2	2017	8
J	Oliveira, JHM; Gonçalves, RLS; Lara, FA; Dias, FA; Gandara, ACP; Menna-Barreto, RFS; Edwards, MC; Laurindo, FRM; Silva-Neto, MAC; Sorgine, MHF; Oliveira, PL				Oliveira, Jose Henrique M.; Goncalves, Renata L. S.; Lara, Flavio A.; Dias, Felipe A.; Gandara, Ana Caroline P.; Menna-Barreto, Rubem F. S.; Edwards, Meredith C.; Laurindo, Francisco R. M.; Silva-Neto, Mario A. C.; Sorgine, Marcos H. F.; Oliveira, Pedro L.			Blood Meal-Derived Heme Decreases ROS Levels in the Midgut of Aedes aegypti and Allows Proliferation of Intestinal Microbiota	PLOS PATHOGENS			English	Article							DROSOPHILA GUT IMMUNITY; ANOPHELES-GAMBIAE; BLOODSUCKING INSECT; OXIDATIVE STRESS; RHODNIUS-PROLIXUS; RADICAL FORMATION; BINDING PROTEIN; DUAL OXIDASE; PATHWAY; SUPEROXIDE	The presence of bacteria in the midgut of mosquitoes antagonizes infectious agents, such as Dengue and Plasmodium, acting as a negative factor in the vectorial competence of the mosquito. Therefore, knowledge of the molecular mechanisms involved in the control of midgut microbiota could help in the development of new tools to reduce transmission. We hypothesized that toxic reactive oxygen species…	[Oliveira, Jose Henrique M.; Dias, Felipe A.; Gandara, Ana Caroline P.; Edwards, Meredith C.; Sorgine, Marcos H. F.; Oliveira, Pedro L.] Univ Fed Rio de Janeiro, Programa Biol Mol & Biotecnol, Inst Bioquim Med, Lab Bioquim Artropodes Hematofagos, Rio De Janeiro, Brazil; [Goncalves, Renata L. S.] Univ Fed Rio de Janeiro, Programa Biol Mol & Biotecnol, Inst Bioquim Med, Lab Bioquim Redox, Rio De Ja…	Universidade Federal do Rio de Janeiro; Universidade Federal do Rio de Janeiro; Fundacao Oswaldo Cruz; Fundacao Oswaldo Cruz; Universidade de Sao Paulo; Universidade Federal do Rio de Janeiro	Oliveira, JHM (corresponding author), Univ Fed Rio de Janeiro, Programa Biol Mol & Biotecnol, Inst Bioquim Med, Lab Bioquim Artropodes Hematofagos, Rio De Janeiro, Brazil.	pedro@bioqmed.ufrj.br	Laurindo, Francisco/J-6575-2015; Menna-Barreto, Rubem/O-7325-2019; Sorgine, Marcos/G-2801-2011; Dias, Felipe/L-7390-2013; Lara, Flavio/L-1861-2013; Silva-Neto, Mario/C-1211-2013; Oliveira, Jose Henrique M./IWU-9990-2023; L. Oliveira, Pedro/A-9438-2010	Oliveira, Jose Henrique M./0000-0003-3814-5312; Laurindo, Francisco/0000-0001-6837-4509; Sorgine, Marcos/0000-0003-0003-4676; Lara, Flavio Alves/0000-0002-2717-6597; L. Oliveira, Pedro/0000-0003-0307-354X; Paiva Gandara, Ana Caroline/0000-0003-3194-4453	Conselho Nacional de Desenvolvimento Cientifico e Tecnologico (CNPq); Coordenacao de Aperfeicoamento de Pessoal de Nivel Superior (CAPES); Fundacao de Amparo a Pesquisa de Estado do Rio de Janeiro (FAPERJ); Fundacao Universitaria Jose Bonifacio (FUJB); INCT-Entomologia Molecular and Howard Hughes Medical Institute (HHMI)	Conselho Nacional de Desenvolvimento Cientifico e Tecnologico (CNPq)(Conselho Nacional de Desenvolvimento Cientifico e Tecnologico (CNPQ)); Coordenacao de Aperfeicoamento de Pessoal de Nivel Superior (CAPES)(Coordenacao de Aperfeicoamento de Pessoal de Nivel Superior (CAPES)); Fundacao de Amparo a Pesquisa de Estado do Rio de Janeiro (FAPERJ)(Fundacao Carlos Chagas Filho de Amparo a Pesquisa do E…	This work was supported by grants from Conselho Nacional de Desenvolvimento Cientifico e Tecnologico (CNPq), Coordenacao de Aperfeicoamento de Pessoal de Nivel Superior (CAPES), Fundacao de Amparo a Pesquisa de Estado do Rio de Janeiro (FAPERJ), Fundacao Universitaria Jose Bonifacio (FUJB), INCT-Entomologia Molecular and Howard Hughes Medical Institute (HHMI, to PLO). The funders had no role in s…		54	202	231	0	59	PUBLIC LIBRARY SCIENCE	SAN FRANCISCO	185 BERRY ST, STE 1300, SAN FRANCISCO, CA 94107 USA	1553-7366			PLOS PATHOG	PLoS Pathog.	MAR	2011	7	3
J	Huang, YN; Lee, KY; Shiao, SH; Chen, CH; Yu, GY; Yu, MJ				Huang, Yu-Ning; Lee, Kuan-Ying; Shiao, Shin-Hong; Chen, Chun-Hong; Yu, Guann-Yi; Yu, Ming-Jiun			Bloodmeals fuel dengue virus replication in the female mosquito Aedes aegypti	JOURNAL OF VIROLOGY			English	Article						dengue fever; yellow fever mosquito; oxidative phosphorylation; vector competence; public health	VECTOR; GENE; EXPRESSION; PATHWAY	Vector competence defines the ability of a vector to acquire, host, and transmit a pathogen. Understanding the molecular determinants of the mosquitos' competence to host dengue virus (DENV) holds promise to prevent its transmission. To this end, we employed RNA-seq to profile mRNA transcripts of the female Aedes aegypti mosquitos feeding on na & iuml;ve vs viremic mouse. While most transcripts (…	[Huang, Yu-Ning; Lee, Kuan-Ying; Yu, Ming-Jiun] Natl Taiwan Univ, Inst Biochem & Mol Biol, Taipei, Taiwan; [Shiao, Shin-Hong] Natl Taiwan Univ, Dept Trop Med & Parasitol, Taipei, Taiwan; [Chen, Chun-Hong] Natl Hlth Res Inst, Natl Mosquito Borne Dis Control Res Ctr, Zhunan, Taiwan; [Yu, Guann-Yi] Natl Hlth Res Inst, Natl Inst Infect Dis & Vaccinol, Zhunan, Taiwan	National Taiwan University; National Taiwan University; National Health Research Institutes - Taiwan; National Health Research Institutes - Taiwan	Yu, MJ (corresponding author), Natl Taiwan Univ, Inst Biochem & Mol Biol, Taipei, Taiwan.	mjyu@ntu.edu.tw	Chen, Chun-Hong/E-3990-2010; Yu, Guann-Yi/IXX-2754-2023	YU, MING-JIUN/0000-0003-0393-4696; CHEN, CHUN-HONG/0000-0002-3028-5508	National Health Research Institutes (NHRI)	National Health Research Institutes (NHRI)(National Health Research Institutes - Taiwan)	We thank Chung-Yen Lin and I-Hsuan Lu in the Academia Sinica for their expertise in setting up customized blast search embedded in the database page. We thank the first and third core labs in the National Taiwan University College of Medicine for their assistance in RNA and protein quantitation.		68	0	0	6	10	AMER SOC MICROBIOLOGY	WASHINGTON	1752 N ST NW, WASHINGTON, DC 20036-2904 USA	0022-538X	1098-5514		J VIROL	J. Virol.	JUL 23	2024	98	7
J	Li, HH; Cai, Y; Li, JC; Su, MP; Liu, WL; Cheng, L; Chou, SJ; Yu, GY; Wang, HD; Chen, CH				Li, Hsing-Han; Cai, Yu; Li, Jian-Chiuan; Su, Matthew P.; Liu, Wei-Liang; Cheng, Lie; Chou, Shu-Jen; Yu, Guann-Yi; Wang, Horng-Dar; Chen, Chun-Hong			C-Type Lectins Link Immunological and Reproductive Processes in Aedes aegypti	ISCIENCE			English	Article							GERM-LINE; ANTIMICROBIAL PEPTIDES; VIRUS-INFECTION; DROSOPHILA; IMMUNITY; GENES; ZIKA; EXPRESSION; PATHWAYS; DEFENSE	Physiological trade-offs between mosquito immune response and reproductive capability can arise due to insufficient resource availability. C-type lectin family members may be involved in these processes. We established a GCTL-3(-/-) mutant Aedes aegypti using CRISPR/Cas9 to investigate the role of GCTL-3 in balancing the costs associated with immune responses to arboviral infection and reproducti…	[Li, Hsing-Han; Wang, Horng-Dar] Natl Tsing Hua Univ, Inst Biotechnol, Hsinchu 300044, Taiwan; [Li, Hsing-Han; Li, Jian-Chiuan; Cheng, Lie; Yu, Guann-Yi; Chen, Chun-Hong] Natl Hlth Res Inst, Natl Inst Infect Dis & Vaccinol, Miaoli 350401, Taiwan; [Cai, Yu] Natl Univ Singapore, Temasek Life Sci Lab, Singapore 117604, Singapore; [Cai, Yu] Natl Univ Singapore, Dept Biol Sci, Singapore 117558, Singap…	National Tsing Hua University; National Health Research Institutes - Taiwan; National University of Singapore; National University of Singapore; Nagoya University; National Health Research Institutes - Taiwan; Academia Sinica - Taiwan	Chen, CH (corresponding author), Natl Hlth Res Inst, Natl Inst Infect Dis & Vaccinol, Miaoli 350401, Taiwan.;Chen, CH (corresponding author), Natl Hlth Res Inst, Natl Mosquito Borne Dis Control Res Ctr, Miaoli 350401, Taiwan.	chunhong@gmail.com	Cai, Yu/R-7737-2019; Li, Zc/AAN-1952-2021; Lu, Liang/HJY-5326-2023; Yu, Guann-Yi/IXX-2754-2023; Wang, Hong-Gang/A-3018-2015; Chen, Chun-Hong/E-3990-2010	Li, Hsing-Han/0000-0003-4984-7942; CHEN, CHUN-HONG/0000-0002-3028-5508; Su, Matthew/0000-0002-6186-211X; LIU, WEI-LIANG/0000-0002-1159-1286; , Lie/0000-0001-5825-6162; Wang, Horng-Dar/0000-0001-9570-3611	NHRI (National Health Research Institutes, Taiwan) [NHRI-08A1-MRGP12-035, NHRI-09A1-MRGP12035]; Temasek Life Sciences Laboratory; Singapore Millennium Foundation; Graduate Program of Biotechnology in Medicine, National Tsing Hua University; National Health Research Institutes; Grants-in-Aid for Scientific Research [20F20386] Funding Source: KAKEN	NHRI (National Health Research Institutes, Taiwan)(National Health Research Institutes - Taiwan); Temasek Life Sciences Laboratory(National University of Singapore); Singapore Millennium Foundation(Singapore Millennium Foundation); Graduate Program of Biotechnology in Medicine, National Tsing Hua University; National Health Research Institutes(National Health Research Institutes, Japan); Grants-i…	We thank Cheng-Yu Liu for assistance with mosquito work; Tsai-Ling Yang and Jui-Fen Lai for assistance with bacteria work; Zou Zhen's lab for providing the PPO3 antibody; Goh Feng Guan for generating the anti-VASA antibody; and Pei-Sheng Lin and Li-Wei Chen for data analysis. We would like to thank Uni- edit (www.uni-edit.net) for editing and proofreading this manuscript. This study was supported…		82	24	25	1	8	CELL PRESS	CAMBRIDGE	50 HAMPSHIRE ST, FLOOR 5, CAMBRIDGE, MA 02139 USA		2589-0042		ISCIENCE	iScience	SEP 25	2020	23	9
J	Ye, WY; Zhang, C; Xu, N; Sun, Y; Ma, L; Shen, B; Zhou, D; Zhu, CL				Ye, Wenyun; Zhang, Cheng; Xu, Na; Sun, Yan; Ma, Lei; Shen, Bo; Zhou, Dan; Zhu, Changliang			Carbonic anhydrase II confers resistance to deltamethrin in Culex pipiens pallens	ARCHIVES OF INSECT BIOCHEMISTRY AND PHYSIOLOGY			English	Article						CA II; Culex pipiens pallens; deltamethrin; insecticide resistance; metabolic enzymes	REGULATES PYRETHROID RESISTANCE; INSECTICIDE RESISTANCE; DIPTERA-CULICIDAE; IDENTIFICATION	Carbonic anhydrases (CAs) are metabolic enzymes that regulate the physiological equilibrium in a variety of organisms. In this study, we investigated the function of CA II in Culex pipiens pallens using real-time quantitative polymerase chain reaction and double-stranded RNA injection. CA II transcripts were more abundant in the deltamethrin-susceptible strain than the deltamethrin-resistant stra…	[Ye, Wenyun; Zhang, Cheng; Xu, Na; Sun, Yan; Ma, Lei; Shen, Bo; Zhou, Dan; Zhu, Changliang] Nanjing Med Univ, Dept Pathogen Biol, 101 Longmian Rd, Nanjing 211166, Jiangsu, Peoples R China	Nanjing Medical University	Zhou, D (corresponding author), Nanjing Med Univ, Dept Pathogen Biol, 101 Longmian Rd, Nanjing 211166, Jiangsu, Peoples R China.	zhoudan@njmu.edu.cn	Xu, Na/JFB-0653-2023		National Institutes of Health of US (NIH) [2R01AI075746]; National Natural Science Foundation of China [81171610, 81471984, 81301458]; Priority Academic Program Development of Jiangsu Higher Education Institutions	National Institutes of Health of US (NIH)(United States Department of Health & Human ServicesNational Institutes of Health (NIH) - USAOffice of the Administrator (NIH)); National Natural Science Foundation of China(National Natural Science Foundation of China (NSFC)); Priority Academic Program Development of Jiangsu Higher Education Institutions	This work was supported by the National Institutes of Health of US (NIH) [Grant number 2R01AI075746], the National Natural Science Foundation of China [Grant numbers 81171610, 81471984, 81301458], and the Priority Academic Program Development of Jiangsu Higher Education Institutions.		23	6	6	1	12	WILEY	HOBOKEN	111 RIVER ST, HOBOKEN 07030-5774, NJ USA	0739-4462	1520-6327		ARCH INSECT BIOCHEM	Arch. Insect Biochem. Physiol.	DEC	2017	96	4
J	Estévez-Lao, TY; Boyce, DS; Honegger, HW; Hillyer, JF				Estevez-Lao, Tania Y.; Boyce, Dacia S.; Honegger, Hans-Willi; Hillyer, Julian F.			Cardioacceleratory function of the neurohormone CCAP in the mosquito Anopheles gambiae	JOURNAL OF EXPERIMENTAL BIOLOGY			English	Article						dorsal vessel; heart; hemolymph; crustacean cardioactive peptide; neuropeptide; circulatory system; insect; Diptera; Culicidae	CRUSTACEAN CARDIOACTIVE PEPTIDE; PERIODIC HEARTBEAT REVERSAL; RED FLOUR BEETLE; ECDYSIS BEHAVIOR; TENEBRIO-MOLITOR; ADULT ECDYSIS; IDENTIFICATION; NEUROPEPTIDES; EXPRESSION; BURSICON	Crustacean cardioactive peptide (CCAP) is a highly conserved arthropod neurohormone that is involved in ecdysis, hormone release and the modulation of muscle contractions. Here, we determined the CCAP gene structure in the malaria mosquito Anopheles gambiae, assessed the developmental expression of CCAP and its receptor and determined the role that CCAP plays in regulating mosquito cardiac functi…	[Estevez-Lao, Tania Y.; Boyce, Dacia S.; Honegger, Hans-Willi; Hillyer, Julian F.] Vanderbilt Univ, Dept Biol Sci, Nashville, TN 37235 USA	Vanderbilt University	Hillyer, JF (corresponding author), Vanderbilt Univ, Dept Biol Sci, 221 Kirkland Hall, Nashville, TN 37235 USA.	julian.hillyer@vanderbilt.edu		Hillyer, Julian/0000-0002-3178-0201	National Science Foundation [IOS-1051636]; Division Of Integrative Organismal Systems; Direct For Biological Sciences [1051636] Funding Source: National Science Foundation	National Science Foundation(National Science Foundation (NSF)); Division Of Integrative Organismal Systems; Direct For Biological Sciences(National Science Foundation (NSF)NSF - Directorate for Biological Sciences (BIO)NSF - Division of Integrative Organismal Systems (IOS))	This research was funded by the National Science Foundation [grant number IOS-1051636 to J.F.H.].		59	51	59	1	36	COMPANY BIOLOGISTS LTD	CAMBRIDGE	BIDDER BUILDING, STATION RD, HISTON, CAMBRIDGE CB24 9LF, ENGLAND	0022-0949	1477-9145		J EXP BIOL	J. Exp. Biol.	FEB	2013	216	4
J	Sim, C; Denlinger, DL				Sim, Cheolho; Denlinger, David L.			Catalase and superoxide dismutase-2 enhance survival and protect ovaries during overwintering diapause in the mosquito Culex pipiens	JOURNAL OF INSECT PHYSIOLOGY			English	Article						Catalase; Superoxide dismutase; FOXO; Diapause; Culex pipiens	NORTHERN HOUSE MOSQUITO; CAENORHABDITIS-ELEGANS; JUVENILE-HORMONE; LIFE-SPAN; ANAUTOGENOUS POPULATIONS; GENE-EXPRESSION; REACTIVE OXYGEN; DROSOPHILA; DAF-16; BLOOD	Lifespan extension and stress resistance are two important features of diapause that are essential for successful overwintering. We present several lines of evidence suggesting that genes encoding two antioxidant enzymes, catalase and superoxide dismutase-2, are critical in generating these characteristics during diapause in overwintering adults of the mosquito Culex pipiens. Expression of both c…	[Sim, Cheolho; Denlinger, David L.] Ohio State Univ, Dept Entomol, Columbus, OH 43210 USA; [Sim, Cheolho] Baylor Univ, Dept Biol, Waco, TX 76798 USA	University System of Ohio; Ohio State University; Baylor University	Denlinger, DL (corresponding author), Ohio State Univ, Dept Entomol, 318 W 12th Ave, Columbus, OH 43210 USA.	Cheolho_Sim@baylor.edu; denlinger.1@osu.edu			National Institute of Allergy and Infectious Diseases [R01-AI-058279]	National Institute of Allergy and Infectious Diseases(United States Department of Health & Human ServicesNational Institutes of Health (NIH) - USANIH National Institute of Allergy & Infectious Diseases (NIAID))	This work was supported in part by National Institute of Allergy and Infectious Diseases Grant R01-AI-058279.		43	87	103	2	46	PERGAMON-ELSEVIER SCIENCE LTD	OXFORD	THE BOULEVARD, LANGFORD LANE, KIDLINGTON, OXFORD OX5 1GB, ENGLAND	0022-1910	1879-1611		J INSECT PHYSIOL	J. Insect Physiol.	MAY	2011	57	5
J	Oliveira, JHM; Talyuli, OAC; Goncalves, RLS; Paiva-Silva, GO; Sorgine, MHF; Alvarenga, PH; Oliveira, PL				Oliveira, Jose Henrique M.; Talyuli, Octavio A. C.; Goncalves, Renata L. S.; Paiva-Silva, Gabriela Oliveira; Sorgine, Marcos Henrique F.; Alvarenga, Patricia Hessab; Oliveira, Pedro L.			Catalase protects Aedes aegypti from oxidative stress and increases midgut infection prevalence of Dengue but not Zika	PLOS NEGLECTED TROPICAL DISEASES			English	Article							DETOXIFICATION; OXIDASE; HEME; SUSCEPTIBILITY; IMMUNITY; INSECT; VIRUS	Background Digestion of blood in the midgut of Aedes aegypti results in the release of pro-oxidant molecules that can be toxic to the mosquito. We hypothesized that after a blood meal, the antioxidant capacity of the midgut is increased to protect cells against oxidative stress. Concomitantly, pathogens present in the blood ingested by mosquitoes, such as the arboviruses Dengue and Zika, also hav…	[Oliveira, Jose Henrique M.; Talyuli, Octavio A. C.; Goncalves, Renata L. S.; Paiva-Silva, Gabriela Oliveira; Sorgine, Marcos Henrique F.; Oliveira, Pedro L.] Univ Fed Rio de Janeiro, Inst Bioquim Med Leopoldo Meis, Programa Biol Mol & Biotecnol, Lab Bioquim Artropodes Hematofagos, Rio De Janeiro, Brazil; [Paiva-Silva, Gabriela Oliveira; Sorgine, Marcos Henrique F.; Alvarenga, Patricia Hessab; Ol…	Universidade Federal do Rio de Janeiro; Universidade Federal do Rio de Janeiro; Universidade Federal de Santa Catarina (UFSC); Harvard University; Harvard T.H. Chan School of Public Health	Oliveira, JHM (corresponding author), Univ Fed Rio de Janeiro, Inst Bioquim Med Leopoldo Meis, Programa Biol Mol & Biotecnol, Lab Bioquim Artropodes Hematofagos, Rio De Janeiro, Brazil.;Oliveira, JHM (corresponding author), Univ Fed Santa Catarina, Dept Microbiol Imunol & Parasitol, Florianopolis, SC, Brazil.	jose.oliveira@ufsc.br	Alvarenga, Patricia/I-2272-2012; Talyuli, Octavio/KEJ-6206-2024; Sorgine, Marcos/G-2801-2011; Oliveira, Jose Henrique M./IWU-9990-2023; PAIVA-SILVA, GABRIELA/L-3726-2018; L. Oliveira, Pedro/A-9438-2010	Hessab Alvarenga, Patricia/0000-0002-2236-6308; Oliveira, Jose Henrique M./0000-0003-3814-5312; Talyuli Cunha, Octavio Augusto/0000-0002-7026-463X; Sorgine, Marcos/0000-0003-0003-4676; PAIVA-SILVA, GABRIELA/0000-0003-3835-5416; L. Oliveira, Pedro/0000-0003-0307-354X	Conselho Nacional de Desenvolvimento Cientifico e Tecnologico (CNPq); Instituto Nacional de Ciencia e Tecnologia em Entomologia Molecular (INCTEM); Coordenacao de Aperfeicoamento de Pessoal de Nivel Superior (CAPES); Fundacao de Amparo a Pesquisa de Estado do Rio de Janeiro (FAPERJ)	Conselho Nacional de Desenvolvimento Cientifico e Tecnologico (CNPq)(Conselho Nacional de Desenvolvimento Cientifico e Tecnologico (CNPQ)); Instituto Nacional de Ciencia e Tecnologia em Entomologia Molecular (INCTEM); Coordenacao de Aperfeicoamento de Pessoal de Nivel Superior (CAPES)(Coordenacao de Aperfeicoamento de Pessoal de Nivel Superior (CAPES)); Fundacao de Amparo a Pesquisa de Estado do …	This work was supported by the Conselho Nacional de Desenvolvimento Cientifico e Tecnologico (CNPq); Instituto Nacional de Ciencia e Tecnologia em Entomologia Molecular (INCTEM); Coordenacao de Aperfeicoamento de Pessoal de Nivel Superior (CAPES); and Fundacao de Amparo a Pesquisa de Estado do Rio de Janeiro (FAPERJ). The funders had no role in study design, data collection and analysis, decision…		55	50	54	1	10	PUBLIC LIBRARY SCIENCE	SAN FRANCISCO	1160 BATTERY STREET, STE 100, SAN FRANCISCO, CA 94111 USA	1935-2735			PLOS NEGLECT TROP D	Plos Neglect. Trop. Dis.	APR	2017	11	4
J	Clayton, AM; Cirimotich, CM; Dong, YM; Dimopoulos, G				Clayton, April M.; Cirimotich, Chris M.; Dong, Yuemei; Dimopoulos, George			Caudal is a negative regulator of the Anopheles IMD Pathway that controls resistance to Plasmodium falciparum infection	DEVELOPMENTAL AND COMPARATIVE IMMUNOLOGY			English	Article						Anopheles; Mosquito; Plasmodium; Innate immunity; Caudal; Imd pathway	MALARIA VECTOR MOSQUITO; NF-KAPPA-B; DROSOPHILA IMMUNE-RESPONSE; ANTIMICROBIAL PEPTIDE; BACTERIAL-INFECTION; POSTERIOR AXIS; GAMBIAE; EXPRESSION; GENE; MELANOGASTER	Malaria parasite transmission depends upon the successful development of Plasmodium in its Anopheles mosquito vector. The mosquito's innate immune system constitutes a major bottleneck for parasite population growth. We show here that in Anopheles gambiae, the midgut-specific transcription factor Caudal acts as a negative regulator in the Imd pathway-mediated immune response against the human mal…	[Clayton, April M.; Cirimotich, Chris M.; Dong, Yuemei; Dimopoulos, George] Johns Hopkins Univ, Bloomberg Sch Publ Hlth, W Harry Feinstone Dept Mol Microbiol & Immunol, Baltimore, MD 21205 USA	Johns Hopkins University; Johns Hopkins Bloomberg School of Public Health	Dimopoulos, G (corresponding author), Johns Hopkins Univ, Bloomberg Sch Publ Hlth, W Harry Feinstone Dept Mol Microbiol & Immunol, 615 N Wolfe St, Baltimore, MD 21205 USA.	gdimopou@jhsph.edu		Dimopoulos, George/0000-0001-6755-8111; Dong, Yuemei/0000-0002-7902-2899; Cirimotich, Chris/0000-0002-7636-0542	National Institutes of Health/National Institute of Allergy and Infectious Disease [R01AI061576]; Calvin and Helen Lang postdoctoral fellowship; NSF; UNCF-Merck Science Initiative; Bloomberg Family Foundation	National Institutes of Health/National Institute of Allergy and Infectious Disease(United States Department of Health & Human ServicesNational Institutes of Health (NIH) - USANIH National Institute of Allergy & Infectious Diseases (NIAID)); Calvin and Helen Lang postdoctoral fellowship; NSF(National Science Foundation (NSF)); UNCF-Merck Science Initiative; Bloomberg Family Foundation	We would like to thank members of the Dimopoulos lab; the Johns Hopkins Malaria Research Institute Mosquito and Parasitology core facilities; and the Johns Hopkins School of Public Health Genomic Analysis and Sequencing core facility. We would also like to thank Dr. Zhijian (Jake) Tu for sharing the A. stephensi genome contig sequences and Dr. Deborah McClellan for editorial assistance. This work…		71	39	49	1	23	ELSEVIER SCI LTD	OXFORD	THE BOULEVARD, LANGFORD LANE, KIDLINGTON, OXFORD OX5 1GB, OXON, ENGLAND	0145-305X	1879-0089		DEV COMP IMMUNOL	Dev. Comp. Immunol.	APR	2013	39	4
J	Prates, LHF; Fiebig, J; Schlosser, H; Liapi, E; Rehling, T; Lutrat, C; Bouyer, J; Sun, Q; Wen, H; Xi, ZY; Schetelig, MF; Haecker, I				Figueiredo Prates, Lucas Henrique; Fiebig, Jakob; Schlosser, Henrik; Liapi, Eleni; Rehling, Tanja; Lutrat, Celia; Bouyer, Jeremy; Sun, Qiang; Wen, Han; Xi, Zhiyong; Schetelig, Marc F.; Haecker, Irina			Challenges of Robust RNAi-Mediated Gene Silencing in Aedes Mosquitoes	INTERNATIONAL JOURNAL OF MOLECULAR SCIENCES			English	Article						RNA interference; Aedes aegypti; Aedes albopictus; RNAi-based pest control; RNAi delivery methods; reproducibility of RNAi protocols	DOUBLE-STRANDED-RNA; DESERT LOCUST; INTERFERENCE; AEGYPTI; DELIVERY; DSRNA; DEGRADATION; SYSTEM; POTENT	In this study, we report the complexities and challenges associated with achieving robust RNA interference (RNAi)-mediated gene knockdown in the mosquitoes Aedes aegypti and Aedes albopictus, a pivotal approach for genetic analysis and vector control. Despite RNAi's potential for species-specific gene targeting, our independent efforts to establish oral delivery of RNAi for identifying genes crit…	[Figueiredo Prates, Lucas Henrique; Fiebig, Jakob; Schlosser, Henrik; Rehling, Tanja; Schetelig, Marc F.; Haecker, Irina] Justus Liebig Univ Giessen, Dept Insect Biotechnol Plant Protect, D-35394 Giessen, Germany; [Liapi, Eleni] Univ Thessaly, Dept Biochem & Biotechnol, Larisa 41500, Greece; [Lutrat, Celia; Bouyer, Jeremy] ASTRE, CIRAD, Montpellier, France; [Bouyer, Jeremy] Univ Montpellier, ASTR…	Justus Liebig University Giessen; University of Thessaly; CIRAD; CIRAD; Universite de Montpellier; INRAE; Michigan State University	Schetelig, MF (corresponding author), Justus Liebig Univ Giessen, Dept Insect Biotechnol Plant Protect, D-35394 Giessen, Germany.	lucas.prates@agrar.uni-giessen.de; jakob.fiebig@umwelt.uni-giessen.de; h.schlosser@uq.edu.au; eliapi@outlook.com; tanja.rehling@agrar.uni-giessen.de; jeremy.bouyer@cirad.fr; sqiang617@gmail.com; wenhan@msu.edu; xizy@msu.edu; marc.schetelig@agrar.uni-giessen.de; irina.haecker@agrar.uni-giessen.de	Lutrat, Célia/GXW-1816-2022; Wen, Han/HZM-1536-2023; Sun, Qiang/KCK-8302-2024; Xi, Zhiyong/AAD-7936-2022; Schetelig, Marc/AAD-2332-2019; Prates, Lucas Henrique/O-4445-2017; Bouyer, Jeremy/AAK-7370-2020	Schetelig, Prof. Dr. Marc F./0000-0002-9217-394X; Wen, Han/0000-0003-1820-3220; Liapi, Eleni/0009-0000-7175-8618; Lutrat, Celia/0000-0003-3440-8939; Xi, Zhiyong/0000-0001-7786-012X; Prates, Lucas Henrique/0000-0003-0739-5597; Bouyer, Jeremy/0000-0002-1913-416X	Hessian Ministry of Science, Higher Education and Art (HMWK) through LOEWE Center DRUID; German Academic Exchange Service (DAAD) [57507871]; EU ERC [CoG-682387]; Strategic Partnership Grant from Michigan State University; International Atomic Energy Agency (IAEA) [D44003]	Hessian Ministry of Science, Higher Education and Art (HMWK) through LOEWE Center DRUID; German Academic Exchange Service (DAAD)(Deutscher Akademischer Austausch Dienst (DAAD)); EU ERC(European Union (EU)European Research Council (ERC)); Strategic Partnership Grant from Michigan State University; International Atomic Energy Agency (IAEA)(International Atomic Energy Agency)	This research was funded by the Hessian Ministry of Science, Higher Education and Art (HMWK) through LOEWE Center DRUID to M.F.S. Support by the German Academic Exchange Service (DAAD Funding Program 57507871, doctoral scholarship for L.H.F.P.) is gratefully acknowledged. C.L. and J.B. were funded by EU ERC grant CoG-682387 REVOLINC. The contents of this publication are the sole responsibility of…		94	3	3	17	25	MDPI	BASEL	ST ALBAN-ANLAGE 66, CH-4052 BASEL, SWITZERLAND	1661-6596	1422-0067		INT J MOL SCI	Int. J. Mol. Sci.	MAY	2024	25	10
J	Li, XY; Si, FL; Zhang, XX; Zhang, YJ; Chen, B				Li, Xiang-Ying; Si, Feng-Ling; Zhang, Xiao-Xiao; Zhang, Yu-Juan; Chen, Bin			Characteristics of Trypsin genes and their roles in insecticide resistance based on omics and functional analyses in the malaria vector Anopheles sinensis	PESTICIDE BIOCHEMISTRY AND PHYSIOLOGY			English	Article						Anopheles sinensis; Trypsin; Characteristics; Insecticide resistance; RNAi; Metabolism	CULEX-PIPIENS-PALLENS; AEDES-AEGYPTI; EXPRESSION; MOSQUITO; IDENTIFICATION; OVIPOSITION; FAMILIES; GENOME	Trypsin is one of the most diverse and widely studied protease hydrolases. However, the diversity and characteristics of the Trypsin superfamily of genes have not been well understood, and their role in insecticide resistance is yet to be investigated. In this study, a total of 342 Trypsin genes were identified and classified into seven families based on homology, characteristic domains and phylo…	[Li, Xiang-Ying; Si, Feng-Ling; Zhang, Xiao-Xiao; Zhang, Yu-Juan; Chen, Bin] Chongqing Normal Univ, Inst Entomol & Mol Biol, Chongqing Key Lab Vector Control & Utilizat, Chongqing 401331, Peoples R China	Chongqing Normal University	Chen, B (corresponding author), Chongqing Normal Univ, Inst Entomol & Mol Biol, Chongqing Key Lab Vector Control & Utilizat, Chongqing 401331, Peoples R China.	bin.chen@cqnu.edu.cn			National Natural Science Foundation of China [31672363, 31872262]	National Natural Science Foundation of China(National Natural Science Foundation of China (NSFC))	This research was supported by the National Natural Science Foundation of China (31672363, 31872262) .		52	7	7	9	15	ACADEMIC PRESS INC ELSEVIER SCIENCE	SAN DIEGO	525 B ST, STE 1900, SAN DIEGO, CA 92101-4495 USA	0048-3575	1095-9939		PESTIC BIOCHEM PHYS	Pest. Biochem. Physiol.	MAY	2024	201
J	Mysore, K; Njoroge, TM; Stewart, ATM; Winter, N; Hamid-Adiamoh, M; Sun, LH; Feng, RS; James, LD; Mohammed, A; Severson, DW; Duman-Scheel, M				Mysore, Keshava; Njoroge, Teresia M.; Stewart, Akilah T. M.; Winter, Nikhella; Hamid-Adiamoh, Majidah; Sun, Longhua; Feng, Rachel Shui; James, Lester D.; Mohammed, Azad; Severson, David W.; Duman-Scheel, Molly			Characterization of a novel RNAi yeast insecticide that silences mosquito 5-HT1 receptor genes	SCIENTIFIC REPORTS			English	Article							PROTEIN-COUPLED RECEPTORS; YELLOW-FEVER MOSQUITO; SEROTONIN RECEPTORS; MOLECULAR-BIOLOGY; AEDES-AEGYPTI; MECHANISMS; VECTORS; TARGETS	G protein-coupled receptors (GPCRs), which regulate numerous intracellular signaling cascades that mediate many essential physiological processes, are attractive yet underexploited insecticide targets. RNA interference (RNAi) technology could facilitate the custom design of environmentally safe pesticides that target GPCRs in select target pests yet are not toxic to non-target species. This study…	[Mysore, Keshava; Njoroge, Teresia M.; Stewart, Akilah T. M.; Hamid-Adiamoh, Majidah; Sun, Longhua; Severson, David W.; Duman-Scheel, Molly] Indiana Univ Sch Med, Dept Med & Mol Genet, Raclin Carmichael Hall,1234 Notre Dame Ave, South Bend, IN 46617 USA; [Mysore, Keshava; Njoroge, Teresia M.; Stewart, Akilah T. M.; Hamid-Adiamoh, Majidah; Sun, Longhua; Severson, David W.; Duman-Scheel, Molly] Uni…	Indiana University System; Indiana University South Bend; University of Notre Dame; University West Indies Mona Jamaica; University West Indies Saint Augustine; University of Notre Dame	Duman-Scheel, M (corresponding author), Indiana Univ Sch Med, Dept Med & Mol Genet, Raclin Carmichael Hall,1234 Notre Dame Ave, South Bend, IN 46617 USA.;Duman-Scheel, M (corresponding author), Univ Notre Dame, Eck Inst Global Hlth, Notre Dame, IN 46556 USA.;Duman-Scheel, M (corresponding author), Univ Notre Dame, Dept Biol Sci, Notre Dame, IN 46556 USA.	mscheel@nd.edu	Mysore, Keshava/P-6248-2019; Hamid-Adiamoh, Majidah/MGU-7220-2025	Mysore, Keshava/0000-0003-2794-7029; Hamid-Adiamoh, Majidah/0000-0002-0101-5445	Department of the Army, US Army Contracting Command, Aberdeen Proving Ground, Natick Contracting Division	Department of the Army, US Army Contracting Command, Aberdeen Proving Ground, Natick Contracting Division	We thank Joi Misenti, Joe Roethele, Diana Cervera, Brooke Thomas, and Satish Singh for their technical assistance. We also thank Westham Co. for supplying their sugar bait and membrane for the ATSB studies.		74	2	2	3	7	NATURE PORTFOLIO	BERLIN	HEIDELBERGER PLATZ 3, BERLIN, 14197, GERMANY	2045-2322			SCI REP-UK	Sci Rep	DEC 15	2023	13	1
J	Isoe, J; Simington, CJ; Oscherwitz, ME; Peterson, AJ; Rascón, AA Jr; Massani, BB; Miesfeld, RL; Riehle, MA				Isoe, Jun; Simington, Carter J.; Oscherwitz, Max E.; Peterson, Alyssa J.; Rascon, Alberto A.; Massani, Brooke B.; Miesfeld, Roger L.; Riehle, Michael A.			Characterization of essential eggshell proteins from Aedes aegypti mosquitoes	BMC BIOLOGY			English	Article						Mosquito; Eggshell; RNA interference; Melanization; Reproduction	YELLOW-FEVER MOSQUITO; BLOOD MEAL DIGESTION; MOLECULAR CHARACTERIZATION; CHORION PEROXIDASE; DIPTERA-CULICIDAE; OVARIAN-FOLLICLES; DIFFERENTIATION; IDENTIFICATION; EXPRESSION; RESORPTION	Background Up to 40% of the world population live in areas where mosquitoes capable of transmitting the dengue virus, including Aedes aegypti, coexist with humans. Understanding how mosquito egg development and oviposition are regulated at the molecular level may provide new insights into novel mosquito control strategies. Previously, we identified a protein named eggshell organizing factor 1 (EO…	[Isoe, Jun; Riehle, Michael A.] Univ Arizona, Dept Entomol, Tucson, AZ 85721 USA; [Simington, Carter J.; Oscherwitz, Max E.; Peterson, Alyssa J.; Massani, Brooke B.; Miesfeld, Roger L.] Univ Arizona, Dept Chem & Biochem, Tucson, AZ 85721 USA; [Simington, Carter J.] Univ Calif Berkeley, Dept Mol & Cellular Biol, Berkeley, CA 94720 USA; [Oscherwitz, Max E.] Univ Alabama Birmingham, Heersink Sch Med…	University of Arizona; University of Arizona; University of California System; University of California Berkeley; University of Alabama System; University of Alabama Birmingham; California State University System; San Jose State University; Arizona State University; Arizona State University-Tempe	Isoe, J; Riehle, MA (corresponding author), Univ Arizona, Dept Entomol, Tucson, AZ 85721 USA.	jisoe@ag.arizona.edu; mriehle@ag.arizona.edu	Rascón, Alberto/JCM-2409-2023; Riehle, Michael/O-2852-2017	Rascon, Alberto/0000-0002-0430-1834; Riehle, Michael/0000-0001-9747-3872	We thank professor Peti Wolfgang at the Chemistry and Biochemistry Department (University of Arizona) for valuable advice on protein extraction methods from mosquito eggshells. We also thank Drs. Cynthia David and Krishna Parsawar for running eggshell prot	We thank professor Peti Wolfgang at the Chemistry and Biochemistry Department (University of Arizona) for valuable advice on protein extraction methods from mosquito eggshells. We also thank Drs. Cynthia David and Krishna Parsawar for running eggshell prot	We thank professor Peti Wolfgang at the Chemistry and Biochemistry Department (University of Arizona) for valuable advice on protein extraction methods from mosquito eggshells. We also thank Drs. Cynthia David and Krishna Parsawar for running eggshell proteomics at the Analytical and Biological Mass Spectrometry Core Facility, University of Arizona. We also appreciate Kohta Isoe for his design an…		48	6	6	5	13	BMC	LONDON	CAMPUS, 4 CRINAN ST, LONDON N1 9XW, ENGLAND		1741-7007		BMC BIOL	BMC Biol.	OCT 13	2023	21	1
J	Gonzalez-Flores, AM; Salas-Benito, M; Rosales-Garcia, VH; Zarate-Segura, PB; Del Angel, RM; De Nova-Ocampo, MA; Salas-Benito, JS				Gonzalez-Flores, Aurora Montsserrat; Salas-Benito, Mariana; Rosales-Garcia, Victor Hugo; Zarate-Segura, Paola Berenice; Del angel, Rosa Maria; De Nova-Ocampo, Monica Ascencion; Salas-Benito, Juan Santiago			Characterization of Viral Interference in Aedes albopictus C6/36 Cells Persistently Infected with Dengue Virus 2	PATHOGENS			English	Article						arboviruses; viral interference; viral persistence; PIWI-RNA pathway; mosquitoes	MOSQUITO CELLS; VERO CELLS; AEGYPTI; RNA; IDENTIFICATION; EXPRESSION; DENSOVIRUS; ARBOVIRUS; PROTEINS; CLONE	Arboviruses are an important group of pathogens that cause diseases of medical and veterinary concern worldwide. The interactions of these viruses with their host cells are complex, and frequently, the coexistence of two different viruses in the same cell results in the inhibition of replication in one of the viruses, which is a phenomenon called viral interference. This phenomenon can be exploit…	[Gonzalez-Flores, Aurora Montsserrat] Ctr Estudios Cientif & Tecnol Estado Tlaxcala, Tlaxcala 90491, Tlax, Mexico; [Salas-Benito, Mariana; De Nova-Ocampo, Monica Ascencion; Salas-Benito, Juan Santiago] Inst Politecn Nacl, Escuela Nacl Med & Homeopatia, Mexico City 07320, Mexico; [Rosales-Garcia, Victor Hugo] Ctr Invest & Estudios Avanzados IPN, Labs Cent, Mexico City 07360, Mexico; [Zarate-Segura…	Instituto Politecnico Nacional - Mexico; CINVESTAV - Centro de Investigacion y de Estudios Avanzados del Instituto Politecnico Nacional; Instituto Politecnico Nacional - Mexico; CINVESTAV - Centro de Investigacion y de Estudios Avanzados del Instituto Politecnico Nacional	Salas-Benito, JS (corresponding author), Inst Politecn Nacl, Escuela Nacl Med & Homeopatia, Mexico City 07320, Mexico.	aurora.monserrat.gonzalez@cecyte.edu.mx; msalasb@ipn.mx; vrosales@cinvestav.mx; pzarates@ipn.mx; rmangel@cinvestav.mx; mdenova@ipn.mx; jsalas@ipn.mx	De Nova Ocampo, Monica/LIH-2307-2024; del Angel, Rosa/A-5809-2008	del Angel, Rosa/0000-0002-6785-2035; Zarate-Segura, Paola Berenice/0000-0002-5639-9503	SECRETARIA DE INVESTIGACION Y POSGRADO from INSTITUTO POLITECNICO NACIONAL [SIP-20140955, SIP-20181010]; CONSEJO NACIONAL DE HUMANIDADES, CIENCIA Y TECNOLOGIAS (CONAHCyT) [60883]	SECRETARIA DE INVESTIGACION Y POSGRADO from INSTITUTO POLITECNICO NACIONAL; CONSEJO NACIONAL DE HUMANIDADES, CIENCIA Y TECNOLOGIAS (CONAHCyT)	This research was funded by SECRETARIA DE INVESTIGACION Y POSGRADO from INSTITUTO POLITECNICO NACIONAL, grant numbers SIP-20140955 and SIP-20181010; and CONSEJO NACIONAL DE HUMANIDADES, CIENCIA Y TECNOLOGIAS (CONAHCyT), grant number 60883.		65	2	2	3	8	MDPI	BASEL	ST ALBAN-ANLAGE 66, CH-4052 BASEL, SWITZERLAND		2076-0817		PATHOGENS	Pathogens	SEP	2023	12	9
J	Mysore, K; Hapairai, LK; Sun, LH; Li, P; Wang, CW; Scheel, ND; Lesnik, A; Igiede, J; Scheel, MP; Wei, N; Severson, DW; Duman-Scheel, M				Mysore, Keshava; Hapairai, Limb K.; Sun, Longhua; Li, Ping; Wang, Chien-Wei; Scheel, Nicholas D.; Lesnik, Alexandra; Igiede, Jessica; Scheel, Max P.; Wei, Na; Severson, David W.; Duman-Scheel, Molly			Characterization of a dual-action adulticidal and larvicidal interfering RNA pesticide targeting the Shaker gene of multiple disease vector mosquitoes	PLOS NEGLECTED TROPICAL DISEASES			English	Article							POTASSIUM CHANNEL GENE; AEDES-AEGYPTI; MUTANTS; RESISTANCE; ORGANOPHOSPHATE; MANIPULATION; EXCITABILITY; STRAINS; CLONING; SYSTEM	Author summary New classes of environmentally-safe pesticides are vitally needed to address established and emerging mosquito-borne infectious diseases. In this investigation, we describe characterization of an interfering RNA pesticide corresponding to the mosquitoShakergene. Although the pesticide recognizes a conserved target site in theShakergenes of multiple species of disease vector mosquit…	[Mysore, Keshava; Hapairai, Limb K.; Sun, Longhua; Li, Ping; Scheel, Max P.; Severson, David W.; Duman-Scheel, Molly] Indiana Univ Sch Med, Dept Med & Mol Genet, South Bend, IN 46202 USA; [Mysore, Keshava; Hapairai, Limb K.; Sun, Longhua; Li, Ping; Wang, Chien-Wei; Scheel, Nicholas D.; Lesnik, Alexandra; Igiede, Jessica; Scheel, Max P.; Wei, Na; Severson, David W.; Duman-Scheel, Molly] Univ Notre…	Indiana University System; Indiana University South Bend; University of Notre Dame; University of Notre Dame; University of Notre Dame; University West Indies Mona Jamaica; University West Indies Saint Augustine	Duman-Scheel, M (corresponding author), Indiana Univ Sch Med, Dept Med & Mol Genet, South Bend, IN 46202 USA.;Duman-Scheel, M (corresponding author), Univ Notre Dame, Eck Inst Global Hlth, Notre Dame, IN 46556 USA.;Duman-Scheel, M (corresponding author), Univ Notre Dame, Dept Biol Sci, Notre Dame, IN 46556 USA.	mscheel@nd.edu	Mysore, Keshava/P-6248-2019	Mysore, Keshava/0000-0003-2794-7029; Hapairai, Limb/0000-0002-2943-1061	Deployed War Fighter Protection Award [W911QY-17-1-0002]; United States Agency for International Development Award [AID-OAA-F-16-00097]; NIH/NIAID [1 R21 AI128116-01]; Indiana University Showalter Scholar award	Deployed War Fighter Protection Award; United States Agency for International Development Award(United States Agency for International Development (USAID)); NIH/NIAID(United States Department of Health & Human ServicesNational Institutes of Health (NIH) - USANIH National Institute of Allergy & Infectious Diseases (NIAID)); Indiana University Showalter Scholar award	These studies were funded by Deployed War Fighter Protection Award W911QY-17-1-0002 to MDS, an Indiana University Showalter Scholar award to MDS, by a United States Agency for International Development Award AID-OAA-F-16-00097 to MDS, and by NIH/NIAID Award 1 R21 AI128116-01 to MDS, DWS, and NW. The funders had no role in study design, data collection and analysis, decision to publish, or prepara…		52	20	20	4	16	PUBLIC LIBRARY SCIENCE	SAN FRANCISCO	1160 BATTERY STREET, STE 100, SAN FRANCISCO, CA 94111 USA	1935-2735			PLOS NEGLECT TROP D	Plos Neglect. Trop. Dis.	JUL	2020	14	7
J	Hapairai, LK; Mysore, K; Sun, LH; Li, P; Wang, CW; Scheel, ND; Lesnik, A; Scheel, MP; Igiede, J; Wei, N; Severson, DW; Duman-Scheel, M				Hapairai, Limb K.; Mysore, Keshava; Sun, Longhua; Li, Ping; Wang, Chien-Wei; Scheel, Nicholas D.; Lesnik, Alexandra; Scheel, Max P.; Igiede, Jessica; Wei, Na; Severson, David W.; Duman-Scheel, Molly			Characterization of an adulticidal and larvicidal interfering RNA pesticide that targets a conserved sequence in mosquito G protein-coupled dopamine 1 receptor genes	INSECT BIOCHEMISTRY AND MOLECULAR BIOLOGY			English	Article						Aedes; Anopheles; vector; Insecticide; RNAi; G protein-coupled receptor	AEDES-AEGYPTI; NEXT-GENERATION; GENOME SEQUENCE; INSECT PESTS; DROSOPHILA; PLATFORM; LARVAL; SYSTEM; DSRNA	G protein-coupled receptors (GPCRs), key regulators of a variety of critical biological processes, are attractive targets for insecticide development. Given the importance of these receptors in many organisms, including humans, it is critical that novel pesticides directed against GPCRs are designed to be species-specific. Here, we present characterization of an interfering RNA pesticide (IRP) ta…	[Hapairai, Limb K.; Mysore, Keshava; Sun, Longhua; Li, Ping; Scheel, Max P.; Severson, David W.; Duman-Scheel, Molly] Indiana Univ Sch Med, Dept Med & Mol Genet, Raclin Carmichael Hall,1234 Notre Dame Ave, South Bend, IN 46617 USA; [Hapairai, Limb K.; Mysore, Keshava; Sun, Longhua; Li, Ping; Wang, Chien-Wei; Scheel, Nicholas D.; Lesnik, Alexandra; Scheel, Max P.; Igiede, Jessica; Wei, Na; Severso…	Indiana University System; Indiana University South Bend; University of Notre Dame; University of Notre Dame; University of Notre Dame; University West Indies Mona Jamaica; University West Indies Saint Augustine	Duman-Scheel, M (corresponding author), Indiana Univ Sch Med, Dept Med & Mol Genet, Raclin Carmichael Hall,1234 Notre Dame Ave, South Bend, IN 46617 USA.	limbh@pihoa.org; kmysore@iu.edu; Longhua.Sun.15@nd.edu; pli2@nd.edu; cwang16@nd.edu; nscheel@iu.edu; alesnik@alumni.nd.edu; mpscheel@iu.edu; jigiede@nd.edu; nwei@nd.edu; David.W.Severson.1@nd.edu; mscheel@nd.edu	Mysore, Keshava/P-6248-2019	Mysore, Keshava/0000-0003-2794-7029; Igiede, Jessica/0000-0002-1641-5679; Scheel, Nicholas/0000-0002-3406-7364	Indiana University Showalter Scholar Program; National Institutes of Health/National Institute of Allergy and Infectious Disease [1 R21 AI128116-01]; United States Agency for International Development [AID-OAA-F-16-00097]; U.S. Department of Defense Deployed Warfighter Protection Program [W911QY-17-1-0002]	Indiana University Showalter Scholar Program; National Institutes of Health/National Institute of Allergy and Infectious Disease(United States Department of Health & Human ServicesNational Institutes of Health (NIH) - USANIH National Institute of Allergy & Infectious Diseases (NIAID)); United States Agency for International Development(United States Agency for International Development (USAID)); …	This work was supported through the Indiana University Showalter Scholar Program (to MDS), the National Institutes of Health/National Institute of Allergy and Infectious Disease (1 R21 AI128116-01 to MDS, NW, and DWS), the United States Agency for International Development (AID-OAA-F-16-00097 to MDS), and the U.S. Department of Defense Deployed Warfighter Protection Program (W911QY-17-1-0002 to M…		68	23	23	5	41	PERGAMON-ELSEVIER SCIENCE LTD	OXFORD	THE BOULEVARD, LANGFORD LANE, KIDLINGTON, OXFORD OX5 1GB, ENGLAND	0965-1748	1879-0240		INSECT BIOCHEM MOLEC	Insect Biochem. Mol. Biol.	MAY	2020	120
J	Letinic, BD; Dahan-Moss, Y; Koekemoer, LL				Letinic, Blazenka D.; Dahan-Moss, Yael; Koekemoer, Lizette L.			Characterising the effect of Akirin knockdown on Anopheles arabiensis (Diptera: Culicidae) reproduction and survival, using RNA-mediated interference	PLOS ONE			English	Article							AFRICAN MALARIA VECTOR; PYRETHROID RESISTANCE; MAMFENE; SUBOLESIN/AKIRIN; INFESTATIONS; EXPRESSION; DROSOPHILA; PROTEINS; MOSQUITO; ANTIGEN	Anopheles arabiensis is an opportunistic malaria vector that rests and feeds outdoors, circumventing current vector control methods. Furthermore, this vector will readily feed on animal as well as human hosts. Targeting the vector, while feeding on animals, can provide an additional intervention for the current vector control activities. Agricultural animals are regularly vaccinated with recombin…	[Letinic, Blazenka D.; Dahan-Moss, Yael; Koekemoer, Lizette L.] Univ Witwatersrand, Fac Hlth Sci, Sch Pathol, Wits Res Inst Malaria, Johannesburg, South Africa; [Letinic, Blazenka D.; Dahan-Moss, Yael; Koekemoer, Lizette L.] Natl Inst Communicable Dis Natl Hlth Lab Serv, Ctr Emerging Zoonot & Parasit Dis, Johannesburg, South Africa	University of Witwatersrand	Koekemoer, LL (corresponding author), Univ Witwatersrand, Fac Hlth Sci, Sch Pathol, Wits Res Inst Malaria, Johannesburg, South Africa.;Koekemoer, LL (corresponding author), Natl Inst Communicable Dis Natl Hlth Lab Serv, Ctr Emerging Zoonot & Parasit Dis, Johannesburg, South Africa.	lizette.koekemoer@wits.ac.za	Dahan-Moss, Yael/JEF-1535-2023	Letinic, Blazenka Danica/0000-0002-2659-4324; Koekemoer, Lizette/0000-0003-4236-6345	National Research Foundation (NRF) Competitive Programme for Rated Researchers (CPRR), Incentive Funding [85538]; DST/NRF Research Chair Initiative grant; Medical Faculty Research Endowment Fund; South African Medical Research Council -Self-Initiated Research Grant	National Research Foundation (NRF) Competitive Programme for Rated Researchers (CPRR), Incentive Funding; DST/NRF Research Chair Initiative grant; Medical Faculty Research Endowment Fund; South African Medical Research Council -Self-Initiated Research Grant	This project was supported by funding from the National Research Foundation (NRF) Competitive Programme for Rated Researchers (CPRR), Incentive Funding ((UID) 85538), and the DST/NRF Research Chair Initiative grant awarded to L.L.K., as well as the Medical Faculty Research Endowment Fund awarded to B.D.L, and funding Y. D.M. from the South African Medical Research Council -Self-Initiated Research…		34	6	6	3	6	PUBLIC LIBRARY SCIENCE	SAN FRANCISCO	1160 BATTERY STREET, STE 100, SAN FRANCISCO, CA 94111 USA	1932-6203			PLOS ONE	PLoS One	FEB 12	2020	15	2
J	Mysore, K; Li, P; Wang, CW; Hapairai, LK; Scheel, ND; Realey, JS; Sun, LH; Severson, DW; Wei, N; Duman-Scheel, M				Mysore, Keshava; Li, Ping; Wang, Chien-Wei; Hapairai, Limb K.; Scheel, Nicholas D.; Realey, Jacob S.; Sun, Longhua; Severson, David W.; Wei, Na; Duman-Scheel, Molly			Characterization of a broad-based mosquito yeast interfering RNA larvicide with a conserved target site in mosquito semaphorin-1a genes	PARASITES & VECTORS			English	Article						Aedes aegypti; Anopheles gambiae; Culex quinquefasciatus; Saccharomyces cerevisiae; Arbovirus; Dengue; Malaria; Insecticide; RNA interference; Nervous system	BACILLUS-THURINGIENSIS-ISRAELENSIS; CULEX-PIPIENS; AEDES-AEGYPTI; CATCH BASINS; INSECT PEST; RESISTANCE; EXPRESSION; VECTORS; ORGANOPHOSPHATE; POPULATIONS	BackgroundRNA interference (RNAi), which has facilitated functional characterization of mosquito neural development genes such as the axon guidance regulator semaphorin-1a (sema1a), could one day be applied as a new means of vector control. Saccharomyces cerevisiae (baker's yeast) may represent an effective interfering RNA expression system that could be used directly for delivery of RNA pesticid…	[Mysore, Keshava; Li, Ping; Hapairai, Limb K.; Realey, Jacob S.; Sun, Longhua; Severson, David W.; Duman-Scheel, Molly] Indiana Univ Sch Med, Dept Med & Mol Genet, South Bend, IN 46617 USA; [Mysore, Keshava; Li, Ping; Wang, Chien-Wei; Hapairai, Limb K.; Scheel, Nicholas D.; Realey, Jacob S.; Sun, Longhua; Severson, David W.; Wei, Na; Duman-Scheel, Molly] Univ Notre Dame, Eck Inst Global Hlth, Not…	Indiana University System; Indiana University South Bend; University of Notre Dame; University of Notre Dame; University of Notre Dame; University West Indies Mona Jamaica; University West Indies Saint Augustine	Duman-Scheel, M (corresponding author), Indiana Univ Sch Med, Dept Med & Mol Genet, South Bend, IN 46617 USA.;Duman-Scheel, M (corresponding author), Univ Notre Dame, Eck Inst Global Hlth, Notre Dame, IN 46556 USA.;Duman-Scheel, M (corresponding author), Univ Notre Dame, Dept Biol Sci, Notre Dame, IN 46556 USA.	mscheel@nd.edu	Mysore, Keshava/P-6248-2019	Mysore, Keshava/0000-0003-2794-7029; Hapairai, Limb/0000-0002-2943-1061	United States Agency for International Development Award [AID-OAA-F-16-00097]; Indiana University Showalter Scholar award; NIH/NIAID [1 R21 AI128116-01]	United States Agency for International Development Award(United States Agency for International Development (USAID)); Indiana University Showalter Scholar award; NIH/NIAID(United States Department of Health & Human ServicesNational Institutes of Health (NIH) - USANIH National Institute of Allergy & Infectious Diseases (NIAID))	This work was funded by United States Agency for International Development Award AID-OAA-F-16-00097 to MDS, an Indiana University Showalter Scholar award to MDS, and through NIH/NIAID Award 1 R21 AI128116-01 to MDS, NW and DWS.		63	33	37	3	18	BMC	LONDON	CAMPUS, 4 CRINAN ST, LONDON N1 9XW, ENGLAND	1756-3305			PARASITE VECTOR	Parasites Vectors	MAY 22	2019	12
J	Mysore, K; Li, P; Wang, CW; Hapairai, LK; Scheel, ND; Realey, JS; Sun, LH; Roethele, JB; Severson, DW; Wei, N; Duman-Scheel, M				Mysore, Keshava; Li, Ping; Wang, Chien-Wei; Hapairai, Limb K.; Scheel, Nicholas D.; Realey, Jacob S.; Sun, Longhua; Roethele, Joseph B.; Severson, David W.; Wei, Na; Duman-Scheel, Molly			Characterization of a yeast interfering RNA larvicide with a target site conserved in the synaptotagmin gene of multiple disease vector mosquitoes	PLOS NEGLECTED TROPICAL DISEASES			English	Article							BACILLUS-THURINGIENSIS-ISRAELENSIS; AEDES-AEGYPTI; CATCH BASINS; CALCIUM SENSORS; RESISTANCE; DROSOPHILA; EXPRESSION; ORGANOPHOSPHATE; POPULATIONS; TRINIDAD	New mosquito control strategies are vitally needed to address established and emerging arthropod-borne infectious diseases. Here we describe the characterization of a yeast interfering RNA larvicide that was developed through the genetic engineering of Saccharomyces cerevisiae (baker's yeast) to express a short hairpin RNA targeting the Aedes aegypti synaptotagmin (Aae syt) gene. The larvicide ef…	[Mysore, Keshava; Li, Ping; Hapairai, Limb K.; Realey, Jacob S.; Sun, Longhua; Roethele, Joseph B.; Severson, David W.; Duman-Scheel, Molly] Indiana Univ Sch Med, Dept Med & Mol Genet, South Bend, IN 46617 USA; [Mysore, Keshava; Li, Ping; Wang, Chien-Wei; Hapairai, Limb K.; Scheel, Nicholas D.; Realey, Jacob S.; Sun, Longhua; Roethele, Joseph B.; Severson, David W.; Wei, Na; Duman-Scheel, Molly] …	Indiana University System; Indiana University South Bend; University of Notre Dame; University of Notre Dame; University of Notre Dame; University West Indies Mona Jamaica; University West Indies Saint Augustine	Duman-Scheel, M (corresponding author), Indiana Univ Sch Med, Dept Med & Mol Genet, South Bend, IN 46617 USA.;Duman-Scheel, M (corresponding author), Univ Notre Dame, Eck Inst Global Hlth, Notre Dame, IN 46556 USA.;Duman-Scheel, M (corresponding author), Univ Notre Dame, Dept Civil & Environm Engn & Earth Sci, Notre Dame, IN 46556 USA.	mscheel@nd.edu	Mysore, Keshava/P-6248-2019	Mysore, Keshava/0000-0003-2794-7029; Hapairai, Limb/0000-0002-2943-1061	Indiana University Showalter Scholar award; United States Agency for International Development Award [AID-OAA-F-16-00097]; NIH/NIAID [1 R21 AI128116-01]	Indiana University Showalter Scholar award; United States Agency for International Development Award(United States Agency for International Development (USAID)); NIH/NIAID(United States Department of Health & Human ServicesNational Institutes of Health (NIH) - USANIH National Institute of Allergy & Infectious Diseases (NIAID))	These studies were funded by an Indiana University Showalter Scholar award to MDS, by the United States Agency for International Development Award AID-OAA-F-16-00097 to MDS, and by NIH/NIAID Award 1 R21 AI128116-01 to MDS, DWS, and NW. The funders had no role in study design, data collection and analysis, decision to publish, or preparation of the manuscript.		61	22	23	0	3	PUBLIC LIBRARY SCIENCE	SAN FRANCISCO	1160 BATTERY STREET, STE 100, SAN FRANCISCO, CA 94111 USA	1935-2735			PLOS NEGLECT TROP D	Plos Neglect. Trop. Dis.	MAY	2019	13	5
J	An, CJ; Budd, A; Kanost, MR; Michel, K				An, Chunju; Budd, Aidan; Kanost, Michael R.; Michel, Kristin			Characterization of a regulatory unit that controls melanization and affects longevity of mosquitoes	CELLULAR AND MOLECULAR LIFE SCIENCES			English	Article						Anopheles gambiae; Innate immunity; Serpin; Serine proteinase; Malaria	VECTOR ANOPHELES-GAMBIAE; MULTIPLE SEQUENCE ALIGNMENT; PRO-PHENOL OXIDASE; MANDUCA-SEXTA; MALARIA VECTOR; INSECTICIDE RESISTANCE; PLASMODIUM-FALCIPARUM; MAXIMUM-LIKELIHOOD; MOLECULAR-CLONING; IMMUNE-RESPONSES	Melanization is an innate immune response in arthropods that encapsulates and kills invading pathogens. One of its rate-limiting steps is the activation of prophenoloxidase (PPO), which is controlled by an extracellular proteinase cascade and serpin inhibitors. The molecular composition of this system is largely unknown in mosquitoes with the exception of serpin-2 (SRPN2), which was previously id…	[An, Chunju; Michel, Kristin] Kansas State Univ, Div Biol, Manhattan, KS 66506 USA; [Kanost, Michael R.] Kansas State Univ, Dept Biochem, Manhattan, KS 66506 USA; [Budd, Aidan] European Mol Biol Lab, D-69117 Heidelberg, Germany	Kansas State University; Kansas State University; European Molecular Biology Laboratory (EMBL)	Michel, K (corresponding author), Kansas State Univ, Div Biol, 267 Chalmers Hall, Manhattan, KS 66506 USA.	kmichel@ksu.edu	Michel, Kristin/F-3400-2011; Budd, Aidan/F-8550-2013	Kanost, Michael/0000-0002-6827-0061; Michel, Kristin/0000-0001-9769-5248; Budd, Aidan/0000-0003-0196-9051	NIH [3P20RR017708-07S1, P20RR017686, GM41247]	NIH(United States Department of Health & Human ServicesNational Institutes of Health (NIH) - USA)	We thank Dr. M. Gorman for purified M. sexta PPO and T. Graves, K. Kjos, R. Woolsey, and G. Hammon for mosquito rearing. Thanks go to Drs. J. Tomich and Y. Hiromasa at the KSU Proteomics Core Laboratory for protein digestion and mass spectrometry. Real-time PCR analyses were performed at the COBRE Core I, KSU. This work was supported by NIH grants 3P20RR017708-07S1 and P20RR017686 subawards to K.…		45	104	124	0	50	BIRKHAUSER VERLAG AG	BASEL	VIADUKSTRASSE 40-44, PO BOX 133, CH-4010 BASEL, SWITZERLAND	1420-682X			CELL MOL LIFE SCI	Cell. Mol. Life Sci.	JUN	2011	68	11
J	Kajla, MK; Andreeva, O; Gilbreath, TM; Paskewitz, SM				Kajla, Mayur K.; Andreeva, Olga; Gilbreath, Thomas M., III; Paskewitz, Susan M.			Characterization of expression, activity and role in antibacterial immunity of Anopheles gambiae lysozyme c-1	COMPARATIVE BIOCHEMISTRY AND PHYSIOLOGY B-BIOCHEMISTRY & MOLECULAR BIOLOGY			English	Article						Insect immunity; Mosquito; Antibacterial protein; Muramidase	PEPTIDOGLYCAN RECOGNITION PROTEINS; PULMONARY HOST-DEFENSE; GENE-EXPRESSION; AEDES-AEGYPTI; BACTERICIDAL ACTIVITY; MIDGUT BACTERIA; CDNA CLONING; MOSQUITO; PURIFICATION; HEMOCYTES	There are eight lysozyme genes in the Anopheles gambiae genome. Transcripts of one of these genes, LYSC-1, increased in Anopheles gambiae cell line 4a3B by 24 h after exposure to heat-killed Micrococcus luteus. Lysozyme activity was also identified in conditioned media from the cell line from which the protein was purified to homogeneity using ion exchange and gel filtration. Mass spectrometric a…	[Paskewitz, Susan M.] Univ Wisconsin, Dept Entomol, Russell Labs 237, Madison, WI 53706 USA	University of Wisconsin System; University of Wisconsin Madison	Paskewitz, SM (corresponding author), Univ Wisconsin, Dept Entomol, Russell Labs 237, 1630 Linden Dr, Madison, WI 53706 USA.	paskewit@entomology.wisc.edu			NIH [R01 AI 037083]	NIH(United States Department of Health & Human ServicesNational Institutes of Health (NIH) - USA)	We thank Dr. Nichole Broderick and Jo Handelsman for sharing protocol for bacteria isolation experiments from mosquitoes and for providing bacterial strains; Dr. John Lindquist for supplying bacteria; Erica Yashiro for helping with sequence analysis; Heather Sage and Ellie Walker for immune challenge to cell lines; Patrick Irwin for statistical analyses and Beth Schadd and Eric J. Shelley for rea…		61	32	36	0	13	ELSEVIER SCIENCE INC	NEW YORK	STE 800, 230 PARK AVE, NEW YORK, NY 10169 USA	1096-4959	1879-1107		COMP BIOCHEM PHYS B	Comp. Biochem. Physiol. B-Biochem. Mol. Biol.	FEB	2010	155	2
J	Dong, SZ; Balaraman, V; Kantor, AM; Lin, JY; Grant, DG; Held, NL; Franz, AWE				Dong, Shengzhang; Balaraman, Velmurugan; Kantor, Asher M.; Lin, Jingyi; Grant, DeAna G.; Held, Nicole L.; Franz, Alexander W. E.			Chikungunya virus dissemination from the midgut of Aedes aegypti is associated with temporal basal lamina degradation during bloodmeal digestion	PLOS NEGLECTED TROPICAL DISEASES			English	Article							FIBROBLAST-GROWTH-FACTOR; BASEMENT-MEMBRANE; MATRIX METALLOPROTEINASES; TISSUE INHIBITORS; POTENT INHIBITOR; COLLAGEN-IV; DROSOPHILA; MOSQUITO; INFECTION; TIMP-1	In the mosquito, the midgut epithelium is the initial tissue to become infected with an arthropod-borne virus (arbovirus) that has been acquired from a vertebrate host along with a viremic bloodmeal. Following its replication in midgut epithelial cells, the virus needs to exit the midgut and infect secondary tissues including the salivary glands before it can be transmitted to another vertebrate …	[Dong, Shengzhang; Balaraman, Velmurugan; Kantor, Asher M.; Lin, Jingyi; Held, Nicole L.; Franz, Alexander W. E.] Univ Missouri, Dept Vet Pathobiol, Columbia, MO 65211 USA; [Grant, DeAna G.] Univ Missouri, Electron Microscopy Core Facil, Columbia, MO USA	University of Missouri System; University of Missouri Columbia; University of Missouri System; University of Missouri Columbia	Franz, AWE (corresponding author), Univ Missouri, Dept Vet Pathobiol, Columbia, MO 65211 USA.	franza@missouri.edu	franz, alexander/HSH-5468-2023	Dong, Shengzhang/0000-0002-8218-4688; balaraman, velmurugan/0000-0003-1671-5572	US National Institutes of Health (National Institute of Allergy and Infectious Diseases) [R01A1091972, R21A1112782]	US National Institutes of Health (National Institute of Allergy and Infectious Diseases)(United States Department of Health & Human ServicesNational Institutes of Health (NIH) - USANIH National Institute of Allergy & Infectious Diseases (NIAID))	This work has been funded by US National Institutes of Health (National Institute of Allergy and Infectious Diseases) grants no R01A1091972 and R21A1112782 The funders had no role in study design, data collection and analysis, decision to publish, or preparation of the manuscript.		56	60	67	2	7	PUBLIC LIBRARY SCIENCE	SAN FRANCISCO	1160 BATTERY STREET, STE 100, SAN FRANCISCO, CA 94111 USA	1935-2735			PLOS NEGLECT TROP D	Plos Neglect. Trop. Dis.	SEP	2017	11	9
J	Zhang, RL; Sha, A; Zhong, Z				Zhang, Ruiling; Sha, An; Zhong, Zhang			Chitin synthase genes of Aedes albopictus and their effects on development of pupae	ARCHIVES OF INSECT BIOCHEMISTRY AND PHYSIOLOGY			English	Article						chitin; chitin synthase; mosquito control; RNA interference	PERITROPHIC MATRIX STRUCTURE; ADULT MOSQUITOS DIPTERA; RED FLOUR BEETLE; MIDGUT; BIOSYNTHESIS; EXPRESSION; MEMBRANES; INSECTS; CLIMATE; BURDEN	The invasive species Aedes albopictus is a major vector of several arboviruses. The global spread of this species seriously threatens human health. Insecticide resistance is an increasing problem worldwide that limits the efficacy of mosquito control. As the major structural component of cuticles, chitin is indispensable to insects. Chitin synthase (CHS) is the enzyme that catalyzes the biosynthe…	[Zhang, Ruiling; Sha, An; Zhong, Zhang] Shandong First Med Univ, Shandong Acad Med Sci, Sch Clin & Basic Med Sci, Jinan 250117, Peoples R China; [Zhang, Ruiling] Shandong First Med Univ & Shandong Acad Med Sci, Shandong Lab Anim Ctr, Sch Lab Anim, Jinan, Peoples R China; [Zhang, Ruiling] Shandong First Med Univ, Shandong Acad Med Sci, Anim Ctr, Shandong Lab, Jinan, Peoples R China	University of Jinan; Shandong First Medical University & Shandong Academy of Medical Sciences; Shandong First Medical University & Shandong Academy of Medical Sciences; Shandong First Medical University & Shandong Academy of Medical Sciences; University of Jinan	Zhang, RL; Zhong, Z (corresponding author), Shandong First Med Univ, Shandong Acad Med Sci, Sch Clin & Basic Med Sci, Jinan 250117, Peoples R China.	zhangrl_06@126.com; vector0518@126.com			National Natural Sciences Foundation of China [81871686]; Taishan Scholars Program	National Natural Sciences Foundation of China(National Natural Science Foundation of China (NSFC)); Taishan Scholars Program	National Natural Sciences Foundation of China, Grant/Award Number: 81871686; Taishan Scholars Program		55	0	0	9	12	WILEY	HOBOKEN	111 RIVER ST, HOBOKEN 07030-5774, NJ USA	0739-4462	1520-6327		ARCH INSECT BIOCHEM	Arch. Insect Biochem. Physiol.	AUG	2024	116	4
J	Das, S; Debnath, N; Cui, YJ; Unrine, J; Palli, SR				Das, Sumistha; Debnath, Nitai; Cui, Yingjun; Unrine, Jason; Palli, Subba Reddy			Chitosan, Carbon Quantum Dot, and Silica Nanoparticle Mediated dsRNA Delivery for Gene Silencing in Aedes aegypti: A Comparative Analysis	ACS APPLIED MATERIALS & INTERFACES			English	Article						RNAi; dsRNA; mosquito; SRC; SNF7; CQD; Chitosan	RNA INTERFERENCE; CANCER-THERAPY; INSECT PESTS; STRANDED-RNA; LARVAL	In spite of devastating impact of mosquito borne pathogens on humans, widespread resistance to chemical insecticides and environmental concerns from residual toxicity limit mosquito control strategies. We tested three nanoparticles, chitosan, carbon quantum dot (CQD), and silica complexed with dsRNA, to target two mosquito genes (SNF7 and SRC) for controlling Aedes aegypti larvae. Relative mRNA l…	[Das, Sumistha; Debnath, Nitai; Cui, Yingjun; Palli, Subba Reddy] Univ Kentucky, Dept Entomol, Lexington, KY 40546 USA; [Das, Sumistha; Debnath, Nitai] Amity Univ Haryana, Amity Inst Biotechnol, Gurgaon 122413, India; [Unrine, Jason] Univ Kentucky, Dept Plant & Soil Sci, Lexington, KY 40546 USA	University of Kentucky; University of Kentucky	Palli, SR (corresponding author), Univ Kentucky, Dept Entomol, Lexington, KY 40546 USA.	rpalli@uky.edu	PALLI, SUBBA/AAU-8289-2020; Cui, Yingjun/AAG-6298-2019	Cui, Yingjun/0000-0002-7416-0934; PALLI, SUBBA REDDY/0000-0002-0873-3247; Unrine, Jason/0000-0003-3012-5261	National Institutes of Health [GM070559-09]; National Science Foundation (NSF); Environmental Protection Agency (EPA) under NSF [EF-0830093, DBI-1266252]	National Institutes of Health(United States Department of Health & Human ServicesNational Institutes of Health (NIH) - USA); National Science Foundation (NSF)(National Science Foundation (NSF)); Environmental Protection Agency (EPA) under NSF(United States Environmental Protection Agency)	This work was supported by National Institutes of Health Grant (GM070559-09) to S.R.P. J.U. was supported by the National Science Foundation (NSF) and the Environmental Protection Agency (EPA) under NSF Cooperative Agreement EF-0830093 and DBI-1266252, Center for the Environmental Implications of NanoTechnology (CEINT). Any opinions, findings, conclusions or recommendations expressed in this mate…		33	149	165	13	249	AMER CHEMICAL SOC	WASHINGTON	1155 16TH ST, NW, WASHINGTON, DC 20036 USA	1944-8244			ACS APPL MATER INTER	ACS Appl. Mater. Interfaces	SEP 9	2015	7	35
J	Zhang, X; Zhang, J; Zhu, KY				Zhang, X.; Zhang, J.; Zhu, K. Y.			Chitosan/double-stranded RNA nanoparticle-mediated RNA interference to silence chitin synthase genes through larval feeding in the African malaria mosquito (Anopheles gambiae)	INSECT MOLECULAR BIOLOGY			English	Article						African malaria mosquito; chitin synthase; nanoparticle; RNA interference; systemic RNAi	PERITROPHIC MATRIX; SYSTEMIC RNAI; IN-VITRO; KNOCKDOWN; SIRNA; STABILITY; MEMBRANE; DSRNA	The purpose of this study was to examine whether the expression of two chitin synthase genes, AgCHS1 and AgCHS2, can be repressed by chitosan/AgCHS dsRNA-based nanoparticles through larval feeding in Anopheles gambiae. The AgCHS1 transcript level and chitin content were reduced by 62.8 and 33.8%, respectively, in the larvae fed on chitosan/AgCHS1 dsRNA nanoparticles compared with those of the con…	[Zhang, X.; Zhang, J.; Zhu, K. Y.] Kansas State Univ, Dept Entomol, Manhattan, KS 66506 USA; [Zhang, X.; Zhang, J.; Zhu, K. Y.] Kansas State Univ, Arthropod Genom Ctr, Manhattan, KS 66506 USA; [Zhang, J.] Shanxi Univ, Sch Life Sci, Taiyuan, Shanxi, Peoples R China	Kansas State University; Kansas State University; Shanxi University	Zhu, KY (corresponding author), Kansas State Univ, Dept Entomol, Manhattan, KS 66506 USA.	kzhu@ksu.edu		Zhu, Kun Yan/0000-0001-9372-8030					43	325	388	18	248	WILEY	HOBOKEN	111 RIVER ST, HOBOKEN 07030-5774, NJ USA	0962-1075	1365-2583		INSECT MOL BIOL	Insect Mol. Biol.	OCT	2010	19	5
J	Zhang, X; Mysore, K; Flannery, E; Michel, K; Severson, DW; Zhu, KY; Duman-Scheel, M				Zhang, Xin; Mysore, Keshava; Flannery, Ellen; Michel, Kristin; Severson, David W.; Zhu, Kun Yan; Duman-Scheel, Molly			Chitosan/Interfering RNA Nanoparticle Mediated Gene Silencing in Disease Vector Mosquito Larvae	JOVE-JOURNAL OF VISUALIZED EXPERIMENTS			English	Article						Molecular Biology; Issue 97; vector biology; RNA interference; Anopheles gambiae; Aedes aegypti; dsRNA; siRNA; knockdown; ingestion; mosquito; larvae; development; disease	OLFACTORY SYSTEM-DEVELOPMENT; DOUBLE-STRANDED-RNA; INTERFERENCE; DELIVERY; DSRNA; REQUIREMENT; INSECTS; SIRNA	Vector mosquitoes inflict more human suffering than any other organism-and kill more than one million people each year. The mosquito genome projects facilitated research in new facets of mosquito biology, including functional genetic studies in the primary African malaria vector Anopheles gambiae and the dengue and yellow fever vector Aedes aegypti. RNA interference-(RNAi-) mediated gene silencin…	[Zhang, Xin; Michel, Kristin] Kansas State Univ, Div Biol, Manhattan, KS 66506 USA; [Mysore, Keshava; Duman-Scheel, Molly] Indiana Univ Sch Med, Dept Med & Mol Genet, Indianapolis, IN 46202 USA; [Mysore, Keshava; Flannery, Ellen; Severson, David W.; Duman-Scheel, Molly] Univ Notre Dame, Eck Inst Global Hlth, Notre Dame, IN 46556 USA; [Flannery, Ellen; Severson, David W.; Duman-Scheel, Molly] Univ…	Kansas State University; Indiana University System; Indiana University Bloomington; University of Notre Dame; University of Notre Dame; Kansas State University	Duman-Scheel, M (corresponding author), Indiana Univ Sch Med, Dept Med & Mol Genet, Indianapolis, IN 46202 USA.	Molly.A.Scheel.2@nd.edu	Flannery, Ellen/D-3941-2014; Michel, Kristin/F-3400-2011; Mysore, Keshava/P-6248-2019	Michel, Kristin/0000-0001-9769-5248; Zhu, Kun Yan/0000-0001-9372-8030; Mysore, Keshava/0000-0003-2794-7029	Kansas Agricultural Experiment Station; K-State Arthropod Genomics Center; NIH/NIAID [R01-AI095842, R01-AI081795]	Kansas Agricultural Experiment Station; K-State Arthropod Genomics Center; NIH/NIAID(United States Department of Health & Human ServicesNational Institutes of Health (NIH) - USANIH National Institute of Allergy & Infectious Diseases (NIAID))	Funding from the Kansas Agricultural Experiment Station and K-State Arthropod Genomics Center to KYZ supported the original development of chitosan/dsRNA-mediated gene silencing in A. gambiae19. The A. gambiae work described here was supported in part by R01-AI095842 from NIH/NIAID to KM. Development of chitosan/siRNA-mediated gene silencing in A. aegypti20,21 was supported by NIH/NIAID Award R01…		34	78	88	8	25	JOURNAL OF VISUALIZED EXPERIMENTS	CAMBRIDGE	1 ALEWIFE CENTER, STE 200, CAMBRIDGE, MA 02140 USA	1940-087X			JOVE-J VIS EXP	J. Vis. Exp.	MAR	2015		97
J	Mysore, K; Andrews, E; Li, P; Duman-Scheel, M				Mysore, Keshava; Andrews, Emily; Li, Ping; Duman-Scheel, Molly			Chitosan/siRNA nanoparticle targeting demonstrates a requirement for single-minded during larval and pupal olfactory system development of the vector mosquito Aedes aegypti	BMC DEVELOPMENTAL BIOLOGY			English	Article						Aedes aegypti; Neural development; Single-minded; Odorant receptor; Olfactory receptor neuron; Targeting; siRNA; Nanoparticle; Mosquito; Olfaction	ANOPHELES-GAMBIAE; DROSOPHILA LARVA; GENE; ODOR; NEURONS; EXPRESSION; PROTEINS; BRAIN	Background: Essentially nothing is known about the genetic regulation of olfactory system development in vector mosquitoes, which use olfactory cues to detect blood meal hosts. Studies in Drosophila melanogaster have identified a regulatory matrix of transcription factors that controls pupal/adult odorant receptor (OR) gene expression in olfactory receptor neurons (ORNs). However, it is unclear i…	[Mysore, Keshava; Andrews, Emily; Li, Ping; Duman-Scheel, Molly] Indiana Univ, Sch Med, Dept Med & Mol Genet, South Bend, IN 46617 USA; [Mysore, Keshava; Andrews, Emily; Li, Ping; Duman-Scheel, Molly] Univ Notre Dame, Eck Inst Global Hlth, Notre Dame, IN 46556 USA; [Duman-Scheel, Molly] Univ Notre Dame, Dept Biol Sci, Notre Dame, IN 46556 USA	Indiana University System; Indiana University South Bend; University of Notre Dame; University of Notre Dame	Duman-Scheel, M (corresponding author), Indiana Univ, Sch Med, Dept Med & Mol Genet, South Bend, South Bend, IN 46617 USA.	mscheel@nd.edu	Mysore, Keshava/P-6248-2019	Mysore, Keshava/0000-0003-2794-7029	NIH/NIAID [R01-AI081795]	NIH/NIAID(United States Department of Health & Human ServicesNational Institutes of Health (NIH) - USANIH National Institute of Allergy & Infectious Diseases (NIAID))	We thank members of the lab and our Eck Intitute for Global Health and IUSM colleagues for advice. This work was supported by NIH/NIAID Award R01-AI081795 to MDS.		36	32	36	3	32	BIOMED CENTRAL LTD	LONDON	236 GRAYS INN RD, FLOOR 6, LONDON WC1X 8HL, ENGLAND	1471-213X			BMC DEV BIOL	BMC Dev. Biol.	FEB 19	2014	14
J	Chang, V; Meuti, ME				Chang, Vivian; Meuti, Megan E.			Circadian transcription factors differentially regulate features of the adult overwintering diapause in the Northern house mosquito, Culex pipiens	INSECT BIOCHEMISTRY AND MOLECULAR BIOLOGY			English	Article						Seasonal response; Reproductive diapause; Egg follicle length; Fat accumulation; Par domain protein 1; vrille; Takeout; Nocturnin	DROSOPHILA TAKEOUT GENE; CLOCK GENES; PHOTOPERIODIC RESPONSE; FEEDBACK LOOP; EXPRESSION; NOCTURNIN; PERIOD; VRILLE; CYCLE; LIGHT	The short days of late summer and early fall are the environmental cues that most temperate insects and other animals use to predict winter's arrival. Although it is still unclear precisely how insects measure daylength, there is mounting evidence that the circadian clock regulates seasonal responses including photoperiodic diapause. Females of the Northern house mosquito, Culex pipiens, enter an…	[Chang, Vivian; Meuti, Megan E.] Ohio State Univ, Dept Entomol, 2021 Coffey Rd,Room 216 Kottman Hall, Columbus, OH 43210 USA	University System of Ohio; Ohio State University	Meuti, ME (corresponding author), Ohio State Univ, Dept Entomol, 2021 Coffey Rd,Room 216 Kottman Hall, Columbus, OH 43210 USA.	meuti.1@osu.edu			Infectious Diseases Institute; Ohio Agricultural Research Development Center	Infectious Diseases Institute; Ohio Agricultural Research Development Center	This work was supported by funds provided by the Infectious Diseases Institute (idi.osu.edu) and a SEEDS Grant from the Ohio Agricultural Research Development Center that were both provided to MEM.		77	21	21	2	50	PERGAMON-ELSEVIER SCIENCE LTD	OXFORD	THE BOULEVARD, LANGFORD LANE, KIDLINGTON, OXFORD OX5 1GB, ENGLAND	0965-1748	1879-0240		INSECT BIOCHEM MOLEC	Insect Biochem. Mol. Biol.	JUN	2020	121
J	Gentile, C; Rivas, GBD; Lima, JBP; Bruno, RV; Peixoto, AA				Gentile, Carla; Rivas, Gustavo Bueno da S.; Lima, Jose B. P.; Bruno, Rafaela Vieira; Peixoto, Alexandre Afranio			Circadian clock of Aedes aegypti: effects of blood-feeding, insemination and RNA interference	MEMORIAS DO INSTITUTO OSWALDO CRUZ			English	Article						clock genes; blood-feeding; insemination; RNAi; behaviour; Aedes aegypti	MOSQUITO ANOPHELES-GAMBIAE; FLIGHT-ACTIVITY; TIMELESS GENE; REV-ERB; EXPRESSION; RHYTHMS; INSECT; CRYPTOCHROME; MODULATORS; PHYSIOLOGY	Mosquitoes are the culprits of some of the most important vector borne diseases. A species' potential as a vector is directly dependent on their pattern of behaviour, which is known to change according to the female's physiological status such as whether the female is virgin/mated and unfed/blood-fed. However, the molecular mechanism triggered by and/or responsible for such modulations in behavio…	[Gentile, Carla; Rivas, Gustavo Bueno da S.; Bruno, Rafaela Vieira; Peixoto, Alexandre Afranio] Inst Oswaldo Cruz Fiocruz, Mol Biol Lab, Rio De Janeiro, RJ, Brazil; [Lima, Jose B. P.] Inst Oswaldo Cruz Fiocruz, Lab Fisiol & Controle Artropodes Vetores, Rio De Janeiro, RJ, Brazil; [Lima, Jose B. P.; Bruno, Rafaela Vieira; Peixoto, Alexandre Afranio] Inst Nacl Ciencia & Tecnol Entomol Mol, Rio De J…	Fundacao Oswaldo Cruz; Fundacao Oswaldo Cruz	Bruno, RV (corresponding author), Inst Oswaldo Cruz Fiocruz, Mol Biol Lab, Rio De Janeiro, RJ, Brazil.	rafaelav@ioc.fiocruz.br	MATAS, CARLA/K-4806-2016; Bruno, Rafaela/AAQ-7611-2020	Rivas, Gustavo/0000-0003-1160-8196; Bruno, Rafaela/0000-0002-7082-9768	CNPq; FAPERJ; HHMI; FIOCRUZ	CNPq(Conselho Nacional de Desenvolvimento Cientifico e Tecnologico (CNPQ)); FAPERJ(Fundacao Carlos Chagas Filho de Amparo a Pesquisa do Estado do Rio De Janeiro (FAPERJ)); HHMI(Howard Hughes Medical Institute); FIOCRUZ	CNPq, FAPERJ, HHMI, FIOCRUZ		45	20	21	1	29	FUNDACO OSWALDO CRUZ	RIO DE JANEIRO, RJ	AV BRASIL 4365, 21045-900 RIO DE JANEIRO, RJ, BRAZIL	0074-0276	1678-8060		MEM I OSWALDO CRUZ	Mem. Inst. Oswaldo Cruz	DEC	2013	108
J	Zhang, X; Li, M; El Moussawi, L; Saab, S; Zhang, SS; Osta, MA; Michel, K				Zhang, Xin; Li, Miao; El Moussawi, Layla; Saab, Sally; Zhang, Shasha; Osta, Mike A.; Michel, Kristin			CLIPB10 is a Terminal Protease in the Regulatory Network That Controls Melanization in the African Malaria Mosquito Anopheles gambiae	FRONTIERS IN CELLULAR AND INFECTION MICROBIOLOGY			English	Article						innate immunity; melanization; serine protease; serpin (serine proteinase inhibitor); phenoloxidase	PROPHENOLOXIDASE-ACTIVATING PROTEINASE-2; DOMAIN SERINE PROTEASES; MANDUCA-SEXTA HEMOLYMPH; PRO-PHENOL OXIDASE; IMMUNE-RESPONSE; SERPIN STRUCTURE; SEPHADEX BEADS; INSECT; CASCADE; SYSTEM	Humoral immune responses in animals are often tightly controlled by regulated proteolysis. This proteolysis is exerted by extracellular protease cascades, whose activation culminates in the proteolytic cleavage of key immune proteins and enzymes. A model for such immune system regulation is the melanization reaction in insects, where the activation of prophenoxidase (proPO) leads to the rapid for…	[Zhang, Xin; Li, Miao; Zhang, Shasha; Michel, Kristin] Kansas State Univ, Div Biol, Ackert Hall, Manhattan, KS 66506 USA; [El Moussawi, Layla; Saab, Sally; Osta, Mike A.] Amer Univ Beirut, Dept Biol, Beirut, Lebanon; [Zhang, Shasha] China Agr Univ, Dept Entomol, Beijing, Peoples R China; [Zhang, Xin] Univ Florida, Dept Pharmacodynam, Gainesville, FL USA	Kansas State University; American University of Beirut; China Agricultural University; State University System of Florida; University of Florida	Michel, K (corresponding author), Kansas State Univ, Div Biol, Ackert Hall, Manhattan, KS 66506 USA.	kmichel@ksu.edu	Osta, Mike/IZQ-4834-2023; Michel, Kristin/F-3400-2011	Michel, Kristin/0000-0001-9769-5248; Saab, Sally A./0009-0005-6655-0894	National Institutes of Health [R01AI095842, R01AI140760]; USDA National Institute of Food and Agriculture, Hatch project [1021223]	National Institutes of Health(United States Department of Health & Human ServicesNational Institutes of Health (NIH) - USA); USDA National Institute of Food and Agriculture, Hatch project	This study was supported by funding from the National Institutes of Health grant numbers R01AI095842 and R01AI140760, and the USDA National Institute of Food and Agriculture, Hatch project 1021223 to KM. This is contribution no. 21-011-J from the Kansas Agricultural Experiment Station. Its contents are solely the responsibility of the authors and do not necessarily represent the official views of…		63	22	24	1	12	FRONTIERS MEDIA SA	LAUSANNE	AVENUE DU TRIBUNAL FEDERAL 34, LAUSANNE, CH-1015, SWITZERLAND	2235-2988			FRONT CELL INFECT MI	Front. Cell. Infect. Microbiol.	JAN 15	2021	10
J	Zhang, X; An, CJ; Sprigg, K; Michel, K				Zhang, Xin; An, Chunju; Sprigg, KaraJo; Michel, Kristin			CLIPB8 is part of the prophenoloxidase activation system in Anopheles gambiae mosquitoes	INSECT BIOCHEMISTRY AND MOLECULAR BIOLOGY			English	Article						Mosquito; Serpin; Innate immunity; Host-pathogen interactions; Malaria; Insect biochemistry	DOMAIN SERINE PROTEASES; GENOME-WIDE ANALYSIS; MANDUCA-SEXTA; PLASMODIUM-FALCIPARUM; MALARIA VECTOR; FUNCTIONAL DIVERSIFICATION; MELANIZATION RESPONSE; INSECT PARASITISM; IMMUNE-RESPONSES; DUPLICATE GENES	In insects and other arthropods the formation of eumelanin (melanization) is a broad spectrum and potent immune response that is used to encapsulate and kill invading pathogens. This immune response is regulated by the activation of prophenoxidase (proPO), which is controlled by proteinase cascades and its serpin inhibitors, together forming the proPO activation system. While the molecular compos…	[Zhang, Xin; An, Chunju; Sprigg, KaraJo; Michel, Kristin] Kansas State Univ, Div Biol, Ackert Hall, Manhattan, KS 66506 USA; [An, Chunju] China Agr Univ, Dept Entomol, Coll Agr & Biotechnol, Beijing 100094, Peoples R China; [Sprigg, KaraJo] Univ Kansas, Med Ctr, Kansas City, KS 66160 USA	Kansas State University; China Agricultural University; University of Kansas; University of Kansas Medical Center	Michel, K (corresponding author), Kansas State Univ, Div Biol, Ackert Hall, Manhattan, KS 66506 USA.	kmichel@ksu.edu	Michel, Kristin/F-3400-2011	Michel, Kristin/0000-0001-9769-5248	NIAID, NIH [R01AI095842]; KINBRE Star Trainee scholarship through the NIGMS, NIH [P20GM103418]	NIAID, NIH(United States Department of Health & Human ServicesNational Institutes of Health (NIH) - USANIH National Institute of Allergy & Infectious Diseases (NIAID)); KINBRE Star Trainee scholarship through the NIGMS, NIH	The authors thank Dr. M. Gorman (Kansas State University) for purified M. sexta proPO, Dr. D. Meekins (Kansas State University) for critical reading of the manuscript, and all members of the Michel laboratory for mosquito rearing. Thanks go to Dr. J. Tomich and B. Katz at the Kansas State Biotechnology/Proteomics Core lab for protein digestion and mass spectrometry. The following reagent was obta…		61	26	29	1	21	PERGAMON-ELSEVIER SCIENCE LTD	OXFORD	THE BOULEVARD, LANGFORD LANE, KIDLINGTON, OXFORD OX5 1GB, ENGLAND	0965-1748	1879-0240		INSECT BIOCHEM MOLEC	Insect Biochem. Mol. Biol.	APR	2016	71
J	Adedeji, EO; Beder, T; Damiani, C; Cappelli, A; Accoti, A; Tapanelli, S; Ogunlana, OO; Fatumo, S; Favia, G; Koenig, R; Adebiyi, E				Adedeji, Eunice O.; Beder, Thomas; Damiani, Claudia; Cappelli, Alessia; Accoti, Anastasia; Tapanelli, Sofia; Ogunlana, Olubanke O.; Fatumo, Segun; Favia, Guido; Koenig, Rainer; Adebiyi, Ezekiel			Combination of computational techniques and RNAi reveal targets in Anopheles gambiae for malaria vector control	PLOS ONE			English	Article							DATABASE; IMMUNITY; SEARCH; MODELS	Increasing reports of insecticide resistance continue to hamper the gains of vector control strategies in curbing malaria transmission. This makes identifying new insecticide targets or alternative vector control strategies necessary. CLassifier of Essentiality AcRoss EukaRyote (CLEARER), a leave-one-organism-out cross-validation machine learning classifier for essential genes, was used to predic…	[Adedeji, Eunice O.; Ogunlana, Olubanke O.; Adebiyi, Ezekiel] Covenant Univ, Covenant Univ Bioinformat Res CUBRe, Ota, Ogun State, Nigeria; [Adedeji, Eunice O.; Ogunlana, Olubanke O.] Covenant Univ, Dept Biochem, Ota, Ogun State, Nigeria; [Adedeji, Eunice O.; Damiani, Claudia; Cappelli, Alessia; Accoti, Anastasia; Favia, Guido] Univ Camerino, Sch Biosci & Vet Med, Camerino, Italy; [Adedeji, Eunic…	Covenant University; Covenant University; University of Camerino; University of York - UK; University of Kiel; Schleswig Holstein University Hospital; University of Kiel; Schleswig Holstein University Hospital; Friedrich Schiller University of Jena; Imperial College London; Makerere University; University of London; London School of Hygiene & Tropical Medicine; Helmholtz Association; German Cance…	Adebiyi, E (corresponding author), Covenant Univ, Covenant Univ Bioinformat Res CUBRe, Ota, Ogun State, Nigeria.;Favia, G (corresponding author), Univ Camerino, Sch Biosci & Vet Med, Camerino, Italy.;Koenig, R (corresponding author), Jena Univ Hosp, Inst Infect Dis & Infect Control IIMK, RG Systemsbiol, Jena, Germany.;Adebiyi, E (corresponding author), Makerere Univ, African Ctr Excellence Bioinf…	guido.favia@unicam.it; rainer.koenig@uni-jena.de; e.adebiyi@dkfz-heidelberg.de	CAPPELLI, ALESSIA/AAU-6203-2020; Beder, Thomas/AAV-1663-2021; Damiani, Claudia/MFH-9169-2025; Fatumo, Segun/W-5880-2019; Ogunlana, Olubanke/M-8157-2013	Ogunlana, Olubanke/0000-0001-5781-592X	Deutsche Forschungsgemeinschaft (DFG) [KO 3678/5-1]; Covenant University	Deutsche Forschungsgemeinschaft (DFG)(German Research Foundation (DFG)); Covenant University	We appreciate Covenant University and University of Camerino for the support provided. We appreciate Prof Annette Habluetzel and Dr Matteo Valzano of University of Camerino for the guides giving on Plasmodium infection. We appreciate Dr Matthew Peirce of University of Perugia for the advice given on dsRNA injections.		76	1	1	3	5	PUBLIC LIBRARY SCIENCE	SAN FRANCISCO	1160 BATTERY STREET, STE 100, SAN FRANCISCO, CA 94111 USA	1932-6203			PLOS ONE	PLoS One	JUL 5	2024	19	7
J	Xu, JB; Su, XH; Bonizzoni, M; Zhong, DB; Li, YJ; Zhou, GF; Nguyen, H; Tong, S; Yan, GY; Chen, XG				Xu, Jiabao; Su, Xinghua; Bonizzoni, Mariangela; Zhong, Daibin; Li, Yiji; Zhou, Guofa; Hoan Nguyen; Tong, Sarah; Yan, Guiyun; Chen, Xiao-Guang			Comparative transcriptome analysis and RNA interference reveal CYP6A8 and SNPs related to pyrethroid resistance in Aedes albopictus	PLOS NEGLECTED TROPICAL DISEASES			English	Article							INSECTICIDE RESISTANCE; VECTOR; GENE; AEGYPTI; DENGUE; EXPRESSION; MUTATIONS	Wide and improper application of pyrethroid insecticides for mosquito control has resulted in widespread resistance in Aedes albopictus mosquitoes, an important dengue vector. Therefore, understanding the molecular regulation of insecticide resistance is urgently needed to provide a basis for developing novel resistance diagnostic methods and vector control approaches. We investigated the transcr…	[Xu, Jiabao; Su, Xinghua; Li, Yiji; Yan, Guiyun; Chen, Xiao-Guang] Southern Med Univ, Key Lab Prevent & Control Emerging Infect Dis Gua, Dept Pathogen Biol, Sch Publ Hlth, Guangzhou, Guangdong, Peoples R China; [Bonizzoni, Mariangela] Univ Pavia, Dept Biol & Biotechnol, Pavia, Italy; [Zhong, Daibin; Zhou, Guofa; Hoan Nguyen; Tong, Sarah; Yan, Guiyun] Univ Calif Irvine, Program Publ Hlth, Irvine, …	Southern Medical University - China; University of Pavia; University of California System; University of California Irvine; Hainan Medical University; Hainan Medical University	Yan, GY; Chen, XG (corresponding author), Southern Med Univ, Key Lab Prevent & Control Emerging Infect Dis Gua, Dept Pathogen Biol, Sch Publ Hlth, Guangzhou, Guangdong, Peoples R China.;Yan, GY (corresponding author), Univ Calif Irvine, Program Publ Hlth, Irvine, CA 92697 USA.	guiyuny@uci.edu; xgchen2001@hotmail.com	Zhong, Daibin/GRF-0564-2022; xu, Jiabao/AAR-8017-2020; bonizzoni, mariangela/AAM-9035-2021		National Nature Science Foundation of China [81829004, 31830087, 81420108024]; National Institutes of Health, USA [2R01AI136850-05A1]; Science Foundation of Guangdong Province [2014A030312016, 2016A020251001, 2017A030310399]; Guangzhou Synergy Innovation Key Program for Health [201508020263]; Postdoctoral Science Foundation [2016M602491]; National Center for Advancing Translational Sciences [UL1T…	National Nature Science Foundation of China(National Natural Science Foundation of China (NSFC)); National Institutes of Health, USA(United States Department of Health & Human ServicesNational Institutes of Health (NIH) - USA); Science Foundation of Guangdong Province(National Natural Science Foundation of Guangdong Province); Guangzhou Synergy Innovation Key Program for Health; Postdoctoral Scie…	This research was supported by a combination of funding from the: National Nature Science Foundation of China (81829004, 31830087, 81420108024) URL: http://www.nsfc.gov.cn; National Institutes of Health, USA (2R01AI136850-05A1) URL: https://www.nih.gov/grants-funding; Science Foundation of Guangdong Province (2014A030312016, 2016A020251001, 2017A030310399) URL: http://www.gdstc.gov.cn; Guangzhou …		52	22	25	2	18	PUBLIC LIBRARY SCIENCE	SAN FRANCISCO	1160 BATTERY STREET, STE 100, SAN FRANCISCO, CA 94111 USA	1935-2735			PLOS NEGLECT TROP D	Plos Neglect. Trop. Dis.	NOV	2018	12	11
J	Lv, Y; Wang, WJ; Hong, SC; Lei, ZT; Fang, FJ; Guo, Q; Hu, SL; Tian, MM; Liu, BQ; Zhang, DH; Sun, Y; Ma, L; Shen, B; Zhou, D; Zhu, CL				Lv, Yuan; Wang, Weijie; Hong, Shanchao; Lei, Zhentao; Fang, Fujin; Guo, Qin; Hu, Shengli; Tian, Mengmeng; Liu, Bingqian; Zhang, Donghui; Sun, Yan; Ma, Lei; Shen, Bo; Zhou, Dan; Zhu, Changliang			Comparative transcriptome analyses of deltamethrin-susceptible and -resistant Culex pipiens pallens by RNA-seq	MOLECULAR GENETICS AND GENOMICS			English	Article						Mosquitoes; Pyrethroids; RNA-seq; CYP6AA9; RNAi	INSECTICIDE RESISTANCE; ANOPHELES-GAMBIAE; AEDES-AEGYPTI; DIFFERENTIAL EXPRESSION; PYRETHROID-RESISTANT; MOLECULAR-BASIS; MALARIA VECTOR; GENES; MOSQUITOS; MECHANISMS	The widespread and improper use of pyrethroid insecticides, such as deltamethrin, has resulted in the evolution of resistance in many mosquito species, including Culex pipiens pallens. With the development of high-throughput sequencing, it is possible to massively screen pyrethroid resistance-associated gene. In this study, we used Illumina-Solexa transcriptome sequencing to identify genes that a…	[Lv, Yuan; Wang, Weijie; Hong, Shanchao; Lei, Zhentao; Fang, Fujin; Guo, Qin; Hu, Shengli; Tian, Mengmeng; Liu, Bingqian; Zhang, Donghui; Sun, Yan; Ma, Lei; Shen, Bo; Zhou, Dan; Zhu, Changliang] Nanjing Med Univ, Dept Pathogen Biol, Nanjing 210029, Jiangsu, Peoples R China; [Lv, Yuan] Nanjing Med Univ, Nanjing Hosp 1, Dept Nucl Med, Nanjing 210029, Jiangsu, Peoples R China	Nanjing Medical University; Nanjing Medical University	Zhou, D; Zhu, CL (corresponding author), Nanjing Med Univ, Dept Pathogen Biol, Nanjing 210029, Jiangsu, Peoples R China.	zdd1209love@163.com; clzhu@njmu.edu.cn	Wang, Xiaochen/HKV-8524-2023; shanchao, hong/JQX-0695-2023		National Institutes of Health of the United states (NIH) [2R01AI075746]; National Natural Science Foundation of China [81171900, 81101279, 81301458]; National S & T Major Program [2012ZX10004-219, 2012ZX10004-220]; Specialized Research Fund for the Doctoral Program of Higher Education of China [20113234120007]; Natural Science Foundation of Jiangsu Province [81101279]	National Institutes of Health of the United states (NIH)(United States Department of Health & Human ServicesNational Institutes of Health (NIH) - USA); National Natural Science Foundation of China(National Natural Science Foundation of China (NSFC)); National S & T Major Program; Specialized Research Fund for the Doctoral Program of Higher Education of China(Research Fund for the Doctoral Program…	This work was supported by the National Institutes of Health of the United states (NIH) (Grant No. 2R01AI075746), the National Natural Science Foundation of China (Grant Nos. 81171900, 81101279 and 81301458), the National S & T Major Program (Grant Nos. 2012ZX10004-219 and 2012ZX10004-220), the Specialized Research Fund for the Doctoral Program of Higher Education of China (Grant No. 201132341200…		56	41	45	1	64	SPRINGER HEIDELBERG	HEIDELBERG	TIERGARTENSTRASSE 17, D-69121 HEIDELBERG, GERMANY	1617-4615	1617-4623		MOL GENET GENOMICS	Mol. Genet. Genomics	FEB	2016	291	1
J	Cancino-Rodezno, A; Lozano, L; Oppert, C; Castro, JI; Lanz-Mendoza, H; Encarnación, S; Evans, AE; Gill, SS; Soberón, M; Jurat-Fuentes, JL; Bravo, A				Cancino-Rodezno, Angeles; Lozano, Luis; Oppert, Cris; Castro, Julieta I.; Lanz-Mendoza, Humberto; Encarnacion, Sergio; Evans, Amy E.; Gill, Sarjeet S.; Soberon, Mario; Jurat-Fuentes, Juan L.; Bravo, Alejandra			Comparative Proteomic Analysis of Aedes aegypti Larval Midgut after Intoxication with Cry11Aa Toxin from Bacillus thuringiensis	PLOS ONE			English	Article							CRY1AC BINDING-PROTEINS; GENE-EXPRESSION; CHORISTONEURA-FUMIFERANA; STATISTICAL-MODEL; MANDUCA-SEXTA; IDENTIFICATION; INSECT	Cry toxins produced by Bacillus thuringiensis bacteria are environmentally safe alternatives to control insect pests. They are pore-forming toxins that specifically affect cell permeability and cellular integrity of insect-midgut cells. In this work we analyzed the defensive response of Aedes aegypti larva to Cry11Aa toxin intoxication by proteomic and functional genomic analyses. Two dimensional…	[Cancino-Rodezno, Angeles; Soberon, Mario; Bravo, Alejandra] Univ Nacl Autonoma Mexico, Inst Biotecnol, Dept Mol Microbiol, Cuernavaca 62191, Morelos, Mexico; [Lozano, Luis; Encarnacion, Sergio] Univ Nacl Autonoma Mexico, Ctr Ciencias Genom, Programa Genom Evolut, Cuernavaca 62191, Morelos, Mexico; [Oppert, Cris; Jurat-Fuentes, Juan L.] Univ Tennessee, Dept Entomol & Plant Pathol, Knoxville, TN 3…	Universidad Nacional Autonoma de Mexico; Universidad Nacional Autonoma de Mexico; University of Tennessee System; University of Tennessee Knoxville; UT Institute of Agriculture; Instituto Nacional de Salud Publica; University of California System; University of California Riverside	Cancino-Rodezno, A (corresponding author), Univ Nacl Autonoma Mexico, Inst Biotecnol, Dept Mol Microbiol, Cuernavaca 62191, Morelos, Mexico.	bravo@ibt.unam.mx	de la Parra, Maria/R-6740-2017; Jurat-Fuentes, Juan/A-5104-2014; Lanz-Mendoza, Humberto/GLV-1737-2022	Bravo, Alejandra/0000-0002-7573-7475; Encarnacion Guevara, Sergio/0000-0001-7889-1681; Jurat-Fuentes, Juan Luis/0000-0002-8945-1814	National Institutes of Health [1R01 AI066014]; Direccion General Apoyo al Personal Academico/Universidad Nacional Autonoma de Mexico DGAPA/UNAM [IN218608, IN210208-N]; Consejo Nacional de Ciencia y Tecnologia CONACyT [U48631-Q 478]; National Sciences Foundation [IOS-0718807]	National Institutes of Health(United States Department of Health & Human ServicesNational Institutes of Health (NIH) - USA); Direccion General Apoyo al Personal Academico/Universidad Nacional Autonoma de Mexico DGAPA/UNAM; Consejo Nacional de Ciencia y Tecnologia CONACyT(Consejo Nacional de Ciencia y Tecnologia (CONACyT)); National Sciences Foundation(National Science Foundation (NSF))	Research was funded in part through grants from the National Institutes of Health, 1R01 AI066014, Direccion General Apoyo al Personal Academico/Universidad Nacional Autonoma de Mexico DGAPA/UNAM IN218608 and IN210208-N, Consejo Nacional de Ciencia y Tecnologia CONACyT U48631-Q 478, and the National Sciences Foundation grant number IOS-0718807. The funders had no role in study design, data collect…		30	52	54	1	41	PUBLIC LIBRARY SCIENCE	SAN FRANCISCO	1160 BATTERY STREET, STE 100, SAN FRANCISCO, CA 94111 USA	1932-6203			PLOS ONE	PLoS One	MAY 16	2012	7	5
J	Yan, Y; Hillyer, JF				Yan, Yan; Hillyer, Julian F.			Complement-like proteins TEP1, TEP3 and TEP4 are positive regulators of periostial hemocyte aggregation in the mosquito Anopheles gambiae	INSECT BIOCHEMISTRY AND MOLECULAR BIOLOGY			English	Article						Immune system; Circulatory system; Dorsal vessel; Heart; Ostia; Hemocyte; Phagocytosis; Melanization	PHAGOCYTOSIS; INSECT; MELANIZATION; INVASION; HEART	The mosquito immune and circulatory systems are functionally integrated. During an infection, hemocytes aggregate around the ostia (valves) of the dorsal vessel areas of the heart called the periostial regions - where they phagocytose live and melanized pathogens. Although periostial hemocyte aggregation is an immune response that occurs following infection with bacteria and malaria parasites, th…	[Yan, Yan; Hillyer, Julian F.] Vanderbilt Univ, Dept Biol Sci, VU Stn B 35-1634, Nashville, TN 37235 USA	Vanderbilt University	Hillyer, JF (corresponding author), Vanderbilt Univ, Dept Biol Sci, VU Stn B 35-1634, Nashville, TN 37235 USA.	julian.hillyer@vanderbilt.edu		Hillyer, Julian/0000-0002-3178-0201; Yan, Yan/0000-0002-4994-2651	U.S. National Science Foundation (NSF) [IOS-1456844]	U.S. National Science Foundation (NSF)(National Science Foundation (NSF))	We thank Ms. Tania Estevez-Lao and Dr. Scott Williams for helpful discussions and feedback on the manuscript. This work was supported by the U.S. National Science Foundation (NSF) grant IOS-1456844 to JFH. The funders had no role in study design, data collection and analysis, decision to publish, or preparation of the manuscript.		45	18	20	1	15	PERGAMON-ELSEVIER SCIENCE LTD	OXFORD	THE BOULEVARD, LANGFORD LANE, KIDLINGTON, OXFORD OX5 1GB, ENGLAND	0965-1748	1879-0240		INSECT BIOCHEM MOLEC	Insect Biochem. Mol. Biol.	APR	2019	107
J	Lombardo, F; Ghani, Y; Kafatos, FC; Christophides, GK				Lombardo, Fabrizio; Ghani, Yasmeen; Kafatos, Fotis C.; Christophides, George K.			Comprehensive Genetic Dissection of the Hemocyte Immune Response in the Malaria Mosquito Anopheles gambiae	PLOS PATHOGENS			English	Article							COMPLEMENT-LIKE PROTEIN; GENOME-WIDE ANALYSIS; RNAI SCREEN; DROSOPHILA-MELANOGASTER; BACTERIAL CHALLENGE; SIGNALING PATHWAYS; CULTURED-CELLS; STAT PATHWAY; PLASMODIUM; PHAGOCYTOSIS	Reverse genetics in the mosquito Anopheles gambiae by RNAi mediated gene silencing has led in recent years to an advanced understanding of the mosquito immune response against infections with bacteria and malaria parasites. We developed RNAi screens in An. gambiae hemocyte-like cells using a library of double-stranded RNAs targeting 109 genes expressed highly or specifically in mosquito hemocytes…	[Lombardo, Fabrizio; Ghani, Yasmeen; Kafatos, Fotis C.; Christophides, George K.] Univ London Imperial Coll Sci Technol & Med, Dept Life Sci, Div Cell & Mol Biol, London, England	Imperial College London	Lombardo, F (corresponding author), Univ Roma La Sapienza, Div Parasitol, Dept Publ Hlth & Infect Dis, Rome, Italy.	fabrizio.lombardo@uniroma1.it; g.christophides@imperial.ac.uk	; Lombardo, Fabrizio/J-8511-2014	Christophides, George/0000-0002-3323-1687; Lombardo, Fabrizio/0000-0002-8563-0612	Wellcome Trust [GR077229, WT093587MA]; NIH/NIAID [2P01AI044220-06A1]; BBSRC [BB/E002641/1] Funding Source: UKRI	Wellcome Trust(Wellcome Trust); NIH/NIAID(United States Department of Health & Human ServicesNational Institutes of Health (NIH) - USANIH National Institute of Allergy & Infectious Diseases (NIAID)); BBSRC(UK Research & Innovation (UKRI)Biotechnology and Biological Sciences Research Council (BBSRC))	This work was supported by Wellcome Trust grants (GR077229 and WT093587MA) and a NIH/NIAID grant (2P01AI044220-06A1). The funders had no role in study design, data collection and analysis, decision to publish, or preparation of the manuscript.		74	34	36	1	46	PUBLIC LIBRARY SCIENCE	SAN FRANCISCO	1160 BATTERY STREET, STE 100, SAN FRANCISCO, CA 94111 USA	1553-7366	1553-7374		PLOS PATHOG	PLoS Pathog.	JAN	2013	9	1
J	Bianco, OE; Abdi, A; Klein, MS; Wei, XY; Sim, C; Meuti, ME				Bianco, Olivia E.; Abdi, Aisha; Klein, Matthias S.; Wei, Xueyan; Sim, Cheolho; Meuti, Megan E.			Consuming royal jelly alters several phenotypes associated with overwintering dormancy in mosquitoes	FRONTIERS IN INSECT SCIENCE			English	Article						reproductive diapause; major royal jelly protein 1 (MRJP1); metabolomics; NMR spectroscopy; machine learning; qRT-PCR; RNA interference (RNAi)	CULEX-PIPIENS DIPTERA; METABOLOMIC PROFILES; OVARIAN DEVELOPMENT; DIAPAUSE; ACID; FAMILY; NMR; PHOTOPERIOD; TEMPERATURE; EMERGENCE	Introduction Females of the Northern house mosquito, Culex pipiens, enter an overwintering dormancy, or diapause, in response to short day lengths and low environmental temperatures that is characterized by small egg follicles and high starvation resistance. During diapause, Culex pipiens Major Royal Jelly Protein 1 ortholog (CpMRJP1) is upregulated in females of Cx. pipiens. This protein is high…	[Bianco, Olivia E.; Abdi, Aisha; Klein, Matthias S.; Meuti, Megan E.] Ohio State Univ, Dept Entomol, Columbus, OH 43212 USA; [Klein, Matthias S.] McGill Univ, Dept Anim Sci, Ste Anne De Bellevue, PQ, Canada; [Wei, Xueyan; Sim, Cheolho] Baylor Univ, Dept Biol, Waco, TX 76798 USA	University System of Ohio; Ohio State University; McGill University; Baylor University	Meuti, ME (corresponding author), Ohio State Univ, Dept Entomol, Columbus, OH 43212 USA.	meuti.1@osu.edu	Klein, Matthias/AAD-6495-2021; Wei, Xueyan/JCO-1387-2023; Klein, Matthias/H-6893-2013	Klein, Matthias/0000-0001-7455-5381	NSF [IOS 1944324]; Foods for Health Discovery Theme; USDA National Institute of Food and Agriculture, Hatch Multi-State project [NE 1943]; National Institutes of Health [R15AI139861]; Ohio State University, College of Food, Agricultural, and Environmental Sciences, Ohio Agricultural Research and Development Center through an Undergraduate SEEDS Grant [2020-061]	NSF(National Science Foundation (NSF)); Foods for Health Discovery Theme; USDA National Institute of Food and Agriculture, Hatch Multi-State project; National Institutes of Health(United States Department of Health & Human ServicesNational Institutes of Health (NIH) - USA); Ohio State University, College of Food, Agricultural, and Environmental Sciences, Ohio Agricultural Research and Development…	The author(s) declare financial support was received for the research, authorship, and/or publication of this article. This work was supported by state and federal funds appropriated to The Ohio State University, College of Food, Agricultural, and Environmental Sciences, Ohio Agricultural Research and Development Center through an Undergraduate SEEDS Grant (2020-061) awarded to OB, as well as an …		72	0	0	6	8	FRONTIERS MEDIA SA	LAUSANNE	AVENUE DU TRIBUNAL FEDERAL 34, LAUSANNE, CH-1015, SWITZERLAND		2673-8600		FRONT INSECT SCI	Front. Insect Sci.	JUN 7	2024	4
J	Fei, XW; Xiao, S; Huang, XD; Li, ZJ; Li, XH; He, CH; Li, YJ; Zhang, XX; Deng, XD				Fei, Xiaowen; Xiao, Sha; Huang, Xiaodan; Li, Zhijie; Li, Xinghan; He, Changhao; Li, Yajun; Zhang, Xiuxia; Deng, Xiaodong			Control of Aedes mosquito populations using recombinant microalgae expressing short hairpin RNAs and their effect on plankton	PLOS NEGLECTED TROPICAL DISEASES			English	Article							CHITIN SYNTHASE GENES; METEOROLOGICAL FACTORS; DENGUE; IDENTIFICATION; INTERFERENCE; ISRAELENSIS; CHIKUNGUNYA; PERSISTENCE; METABOLISM; SEQUENCE	Author summaryA new low-cost strategy was developed to control vector mosquitoes safely. Chlorella was genetically modified to produce siRNA targeting the mosquito chsa gene, inhibiting gene expression after the larval stage. The inhibition prevented metamorphosis with high larval mortality in both Aedes aegypti and Aedes albopictus. The recombinant Chlorella performed well in the simulated field…	[Fei, Xiaowen; Xiao, Sha; Huang, Xiaodan; Li, Zhijie; He, Changhao] Hainan Med Coll, Dept Biochem & Mol Biol, Haikou, Peoples R China; [Li, Xinghan; Li, Yajun; Zhang, Xiuxia; Deng, Xiaodong] Chinese Acad Trop Agr Sci, Inst Trop Biosci & Biotechnol, Haikou, Peoples R China; [Li, Xinghan; Li, Yajun; Zhang, Xiuxia; Deng, Xiaodong] Hainan Inst Trop Agr Resources, Key Lab Biol & Genet Resources Trop C…	Hainan Medical University; Chinese Academy of Tropical Agricultural Sciences; Chinese Academy of Tropical Agricultural Sciences	Deng, XD (corresponding author), Chinese Acad Trop Agr Sci, Inst Trop Biosci & Biotechnol, Haikou, Peoples R China.;Deng, XD (corresponding author), Hainan Inst Trop Agr Resources, Key Lab Biol & Genet Resources Trop Crops Hainan P, Haikou, Peoples R China.;Deng, XD (corresponding author), Hainan Prov Key Lab Funct Components Res & Utiliza, Haikou, Peoples R China.;Deng, XD (corresponding author)…	dengxiaodong@itbb.org.cn	Deng, Xiao-dong/B-5099-2019; fei, xiaowen/GRJ-8141-2022; Li, Zhijie/AGW-3897-2022		National Natural Science Foundation of China [82260669, 31870344]; Key Projects of Hainan Province [ZDYF2022SHFZ314]; Financial Fund of the Ministry of Agriculture and Rural Affairs, P.R.China [NFZX2021, NHYYSWZZZYKZX2020]; special fund for Basic Scientific Research Business of the Chinese Academy of Tropical Agricultural Sciences [1630052019012]	National Natural Science Foundation of China(National Natural Science Foundation of China (NSFC)); Key Projects of Hainan Province; Financial Fund of the Ministry of Agriculture and Rural Affairs, P.R.China; special fund for Basic Scientific Research Business of the Chinese Academy of Tropical Agricultural Sciences	X.D.D acknowledges the support of the National Natural Science Foundation of China (31870344). X.W.F acknowledges the financial support of the National Natural Science Foundation of China (82260669). X.D.D acknowledges the the support of Key Projects of Hainan Province (ZDYF2022SHFZ314), and Financial Fund of the Ministry of Agriculture and Rural Affairs, P.R.China (Projects NFZX2021 and NHYYSWZZ…		62	5	5	4	15	PUBLIC LIBRARY SCIENCE	SAN FRANCISCO	1160 BATTERY STREET, STE 100, SAN FRANCISCO, CA 94111 USA	1935-2735			PLOS NEGLECT TROP D	Plos Neglect. Trop. Dis.	JAN	2023	17	1
J	Olmo, RP; Ferreira, AGA; Izidoro-Toledo, TC; Aguiar, ERGR; de Faria, IS; de Souza, KPR; Osorio, KP; Kuhn, L; Hammann, P; de Amadou, EG; Todjro, YM; Rocha, MN; Leite, THJF; Amadou, SCG; Armache, JN; Paro, S; de Oliveira, CD; Carvalho, FD; Moreire, LA; Marois, E; Imler, JL; Marques, JT				Olmo, Roenick P.; Ferreira, Alvaro G. A.; Izidoro-Toledo, Tatiane C.; Aguiar, Eric R. G. R.; de Faria, Isaquel S.; de Souza, Katia P. R.; Osorio, Katia P.; Kuhn, Lauriane; Hammann, Philippe; de Amadou, Elisa G.; Todjro, Yaovi Mathias; Rocha, Marcele N.; Leite, Thiago H. J. F.; Amadou, Siad C. G.; Armache, Juliana N.; Paro, Simona; de Oliveira, Caroline D.; Carvalho, Fabiano D.; Moreire, Luciano A…			Control of dengue virus in the midgut of Aedes aegypti by ectopic expression of the dsRNA-binding protein Loqs2	NATURE MICROBIOLOGY			English	Article							RNA INTERFERENCE; ANTIVIRAL IMMUNITY; ANOPHELES-GAMBIAE; DISTINCT ROLES; IDENTIFICATION; PATHWAYS; MOSQUITO; RDE-1; GENE	Dengue virus (DENV) is an arbovirus transmitted to humans by Aedes mosquitoes'. In the insect vector, the small interfering RNA (siRNA) pathway is an important antiviral mechanism against DENV2-5. However, it remains unclear when and where the siRNA pathway acts during the virus cycle. Here, we show that the siRNA pathway fails to efficiently silence DENV in the midgut of Aedes aegypti although i…	[Olmo, Roenick P.; Ferreira, Alvaro G. A.; Izidoro-Toledo, Tatiane C.; Aguiar, Eric R. G. R.; de Faria, Isaquel S.; de Souza, Katia P. R.; Osorio, Katia P.; de Amadou, Elisa G.; Todjro, Yaovi Mathias; Leite, Thiago H. J. F.; Amadou, Siad C. G.; Armache, Juliana N.; Marques, Joao T.] Univ Fed Minas Gerais, Inst Ciencias Biol, Dept Biochem & Immunol, Belo Horizonte, MG, Brazil; [Olmo, Roenick P.; d…	Universidade Federal de Minas Gerais; Institut National de la Sante et de la Recherche Medicale (Inserm); Centre National de la Recherche Scientifique (CNRS); CNRS - National Institute for Biology (INSB); Universites de Strasbourg Etablissements Associes; Universite de Strasbourg; Centre National de la Recherche Scientifique (CNRS); CNRS - National Institute for Biology (INSB); Institut National …	Marques, JT (corresponding author), Univ Fed Minas Gerais, Inst Ciencias Biol, Dept Biochem & Immunol, Belo Horizonte, MG, Brazil.;Marques, JT (corresponding author), Univ Strasbourg, CNRS, UPR9022, INSERM U1257, Strasbourg, France.	jtm@ufmg.br	Oliveira, Caroline/D-8667-2014; Olmo, Roenick/AAF-6412-2020; Izidoro-Toledo, T/I-3638-2013; Ferreira, Alvaro/ADB-7817-2022; Imler, Jean-Luc/GXH-4323-2022; Aguiar, Eric/L-7989-2018; Trindade Marques, Joao/F-7683-2012; Marois, Eric/H-9246-2016	Rocha, Marcele/0000-0001-7130-6961; Dantas de Oliveira, Caroline/0000-0001-5849-6457; Kuhn, Lauriane/0000-0002-2637-1024; Proveti Olmo, Roenick/0000-0002-3849-8591; Aguiar, Eric/0000-0002-8143-5756; Trindade Marques, Joao/0000-0002-3457-3320; Ferreira, Alvaro/0000-0002-6299-0391; Marois, Eric/0000-0003-4147-3747	Conselho Nacional de Desenvolvimento Cientifico e Tecnologico (CNPq); Coordenacao de Aperfeicoamento de Pessoal de Nivel Superior (CAPES); Fundacao de Amparo a Pesquisa do Estado de Minas Gerais (FAPEMIG); Agence Nationale de la Recherche [ANR-11-ASV3-002]; Investissement d'Avenir Programs [ANR-10-LABX-36, ANR-11-EQPX-0022]; Inserm, CNRS; University of Strasbourg, IdEx Equipement mi-lourd 2015; C…	Conselho Nacional de Desenvolvimento Cientifico e Tecnologico (CNPq)(Conselho Nacional de Desenvolvimento Cientifico e Tecnologico (CNPQ)); Coordenacao de Aperfeicoamento de Pessoal de Nivel Superior (CAPES)(Coordenacao de Aperfeicoamento de Pessoal de Nivel Superior (CAPES)); Fundacao de Amparo a Pesquisa do Estado de Minas Gerais (FAPEMIG)(Fundacao de Amparo a Pesquisa do Estado de Minas Gerais…	The authors thank C.N.D. dos Santos for providing 4G2 monoclonal antibodies. This work was supported with funding from Conselho Nacional de Desenvolvimento Cientifico e Tecnologico (CNPq), Coordenacao de Aperfeicoamento de Pessoal de Nivel Superior (CAPES) and Fundacao de Amparo a Pesquisa do Estado de Minas Gerais (FAPEMIG) to J.T.M., Agence Nationale de la Recherche (ANR-11-ASV3-002) and Invest…		48	46	48	2	21	NATURE PUBLISHING GROUP	LONDON	MACMILLAN BUILDING, 4 CRINAN ST, LONDON N1 9XW, ENGLAND	2058-5276			NAT MICROBIOL	NAT. MICROBIOL	DEC	2018	3	12
J	Van Ekert, E; Powell, CA; Shatters, RG; Borovsky, D				Van Ekert, Evelien; Powell, Charles A.; Shatters, Robert G., Jr.; Borovsky, Dov			Control of larval and egg development in Aedes aegypti with RNA interference against juvenile hormone acid methyl transferase	JOURNAL OF INSECT PHYSIOLOGY			English	Article						Corpora allata; Aedes aegypti; Ovary; Juvenile hormone acid methyl transferase; RNAi; Inhibition of larval growth and egg development	YELLOW-FEVER MOSQUITO; VITELLOGENIN SYNTHESIS; OVARIAN DEVELOPMENT; ADULT DEVELOPMENT; CORPORA ALLATA; IN-VIVO; BIOSYNTHESIS; DROSOPHILA; PATHWAY; DIPTERA	RNA interference (RNAi) is a powerful approach for elucidating gene functions in a variety of organisms, including mosquitoes and many other insects. Little has been done, however, to harness this approach in order to control adult and larval mosquitoes. Juvenile hormone (JH) plays a pivotal role in the control of reproduction in adults and metamorphism in larval mosquitoes. This report describes…	[Van Ekert, Evelien; Powell, Charles A.] Univ Florida, Indian River Res & Educ Ctr, Gainesville, FL 34945 USA; [Shatters, Robert G., Jr.] USDA ARS, Ft Pierce, FL 34945 USA; [Borovsky, Dov] Borovsky Consulting, Vero Beach, FL 32968 USA	State University System of Florida; University of Florida; United States Department of Agriculture (USDA)	Borovsky, D (corresponding author), Borovsky Consulting, 135 36th Court, Vero Beach, FL 32968 USA.	dovborovsky@gmail.com	Powell, Charles/C-8663-2011; Borovsky, Dov/AAW-9340-2020	Shatters, Robert/0000-0002-3903-772X	DACS; USA-Israel BSF grants	DACS; USA-Israel BSF grants(US-Israel Binational Science Foundation)	This work was supported by DACS and by USA-Israel BSF grants to D.B.		51	53	59	3	68	PERGAMON-ELSEVIER SCIENCE LTD	OXFORD	THE BOULEVARD, LANGFORD LANE, KIDLINGTON, OXFORD OX5 1GB, ENGLAND	0022-1910	1879-1611		J INSECT PHYSIOL	J. Insect Physiol.	NOV	2014	70
J	Adelman, ZN; Anderson, MAE; Wiley, MR; Murreddu, MG; Samuel, GH; Morazzani, EM; Myles, KM				Adelman, Zach N.; Anderson, Michelle A. E.; Wiley, Michael R.; Murreddu, Marta G.; Samuel, Glady Hazitha; Morazzani, Elaine M.; Myles, Kevin M.			Cooler Temperatures Destabilize RNA Interference and Increase Susceptibility of Disease Vector Mosquitoes to Viral Infection	PLOS NEGLECTED TROPICAL DISEASES			English	Article							LOUIS ENCEPHALITIS-VIRUS; AEDES-AEGYPTI; ENVIRONMENTAL-TEMPERATURE; GEOGRAPHIC-DISTRIBUTION; EXTRINSIC INCUBATION; CLIMATE VARIABILITY; CULEX-TARSALIS; BORNE DISEASE; TRANSMISSION; COMPETENCE	Background: The impact of global climate change on the transmission dynamics of infectious diseases is the subject of extensive debate. The transmission of mosquito-borne viral diseases is particularly complex, with climatic variables directly affecting many parameters associated with the prevalence of disease vectors. While evidence shows that warmer temperatures often decrease the extrinsic inc…	[Adelman, Zach N.] Virginia Tech, Fralin Life Sci Inst, Blacksburg, VA 24061 USA; Virginia Tech, Dept Entomol, Blacksburg, VA USA	Virginia Polytechnic Institute & State University; Virginia Polytechnic Institute & State University	Adelman, ZN (corresponding author), Virginia Tech, Fralin Life Sci Inst, Blacksburg, VA 24061 USA.	zachadel@vt.edu; mylesk@vt.edu		Anderson, Michelle A.E./0000-0003-1510-2942; Wiley, Michael/0000-0001-6688-007X; Adelman, Zach/0000-0001-5901-7171	National Institutes of Health, National Institute for Allergies and Infectious Diseases [AI077726, AI085091]; Fralin Life Science Institute at Virginia Tech	National Institutes of Health, National Institute for Allergies and Infectious Diseases(United States Department of Health & Human ServicesNational Institutes of Health (NIH) - USA); Fralin Life Science Institute at Virginia Tech	This work was supported by the National Institutes of Health, National Institute for Allergies and Infectious Diseases (AI077726 to KMM and AI085091 to ZNA) as well as by the Fralin Life Science Institute at Virginia Tech. The funders had no role in study design, data collection and analysis, decision to publish, or preparation of the manuscript.		42	73	91	1	62	PUBLIC LIBRARY SCIENCE	SAN FRANCISCO	1160 BATTERY STREET, STE 100, SAN FRANCISCO, CA 94111 USA	1935-2735			PLOS NEGLECT TROP D	Plos Neglect. Trop. Dis.	MAY	2013	7	5
J	Trammell, CE; Ramirez, G; Sanchez-Vargas, I; St Clair, LA; Ratnayake, OC; Luckhart, S; Perera, R; Goodman, AG				Trammell, Chasity E.; Ramirez, Gabriela; Sanchez-Vargas, Irma; St Clair, Laura A.; Ratnayake, Oshani C.; Luckhart, Shirley; Perera, Rushika; Goodman, Alan G.			Coupled small molecules target RNA interference and JAK/STAT signaling to reduce Zika virus infection in Aedes aegypti	PLOS PATHOGENS			English	Article							GENETICALLY-MODIFIED MOSQUITOS; DENGUE VIRUS; INSULIN; WOLBACHIA; PATHWAY; REPLICATION; DISCOVERY	Author summaryArboviruses pose a significant threat to humans and are an increasing concern as a result of climate change and expanding vector-competent populations. The recent Zika outbreaks demonstrate that mosquito-borne illnesses caused by viral infection remain a prominent and evolving threat that must be actively addressed. As there are currently no post-exposure therapeutics available for …	[Trammell, Chasity E.; Goodman, Alan G.] Washington State Univ, Coll Vet Med, Sch Mol Biosci, Pullman, WA 99164 USA; [Ramirez, Gabriela; Sanchez-Vargas, Irma; St Clair, Laura A.; Ratnayake, Oshani C.; Perera, Rushika] Colorado State Univ, Dept Microbiol Immunol & Pathol, Ctr Vector Borne Infect Dis, Ft Collins, CO 80523 USA; [Luckhart, Shirley] Univ Idaho, Dept Entomol Plant Pathol & Nematol, Col…	Washington State University; Colorado State University System; Colorado State University Fort Collins; University of Idaho; University of Idaho; Washington State University	Goodman, AG (corresponding author), Washington State Univ, Coll Vet Med, Sch Mol Biosci, Pullman, WA 99164 USA.;Perera, R (corresponding author), Colorado State Univ, Dept Microbiol Immunol & Pathol, Ctr Vector Borne Infect Dis, Ft Collins, CO 80523 USA.;Goodman, AG (corresponding author), Washington State Univ, Coll Vet Med, Paul G Allen Sch Global Hlth, Pullman, WA 99164 USA.	rushika.perera@colostate.edu; alan.goodman@wsu.edu	StClair, Laura/LLA-7278-2024; Goodman, Alan/AAQ-1108-2020; Perera, Rushika/E-7183-2017	St Clair, Laura/0000-0001-5913-2073; Ratnayake, Oshani Chathurangika/0000-0002-1036-4575; Perera, Rushika/0000-0001-6798-2537; Goodman, Alan/0000-0001-6394-332X; Trammell, Chasity/0000-0002-1698-883X; Luckhart, Shirley/0000-0001-5047-4683; Ramirez, Gabriela/0000-0002-2818-6711	WSU College of Veterinary Medicine Stanley L. Adler research fund; NIH / National Institute of General Medical Sciences (NIGMS) [T32 GM008336]; Poncin Fellowship; NIH/NIAID [R01AI151166]; University of Idaho and UI College of Agricultural and Life Sciences startup funds; National Institute of General Medical Sciences [T32GM008336] Funding Source: NIH RePORTER	WSU College of Veterinary Medicine Stanley L. Adler research fund; NIH / National Institute of General Medical Sciences (NIGMS)(United States Department of Health & Human ServicesNational Institutes of Health (NIH) - USANIH National Institute of General Medical Sciences (NIGMS)); Poncin Fellowship; NIH/NIAID(United States Department of Health & Human ServicesNational Institutes of Health (NIH) - …	This research was supported by the WSU College of Veterinary Medicine Stanley L. Adler research fund to A.G.G, NIH / National Institute of General Medical Sciences (NIGMS)-funded pre -doctoral fellowship (T32 GM008336) and a Poncin Fellowship to C.E.T., NIH/NIAID grant R01AI151166 to I.S.V. and R.P., and University of Idaho and UI College of Agricultural and Life Sciences startup funds to S.L. Th…		54	11	16	4	14	PUBLIC LIBRARY SCIENCE	SAN FRANCISCO	1160 BATTERY STREET, STE 100, SAN FRANCISCO, CA 94111 USA	1553-7366	1553-7374		PLOS PATHOG	PLoS Pathog.	APR	2022	18	4
J	Xu, Y; Xu, JW; Zhou, Y; Li, XX; Meng, YF; Ma, L; Zhou, D; Shen, B; Sun, Y; Zhu, CL				Xu, Yang; Xu, Jingwei; Zhou, Yang; Li, Xixi; Meng, Yufen; Ma, Lei; Zhou, Dan; Shen, Bo; Sun, Yan; Zhu, Changliang			CPR63 promotes pyrethroid resistance by increasing cuticle thickness in Culex pipiens pallens	PARASITES & VECTORS			English	Article						CPRs; Deltamethrin; Mosquito; Culex pipiens pallens; Cuticular resistance; Cuticle thickening	INSECTICIDE RESISTANCE; CUTICULAR PROTEINS; ANOPHELES-GAMBIAE; RR-1	The cuticle protein (CP) encoded by CPR63 plays a role in deltamethrin resistance in Culex pipiens pallens. Herein, we investigated the distribution of CPR63 transcripts in this organism and observed high expression levels in legs and wings. Furthermore, expression of CPR63 in the legs of deltamethrin-resistant (DR) strains was 2.17-fold higher than in deltamethrin-susceptible (DS) strains. Cutic…	[Xu, Yang; Xu, Jingwei; Zhou, Yang; Ma, Lei; Zhou, Dan; Shen, Bo; Sun, Yan; Zhu, Changliang] Nanjing Med Univ, Dept Pathogen Biol, Nanjing, Peoples R China; [Xu, Yang; Li, Xixi; Meng, Yufen] Nanjing Univ Chinese Med, Sch Med & Holist Integrat Med, Nanjing, Peoples R China	Nanjing Medical University; Nanjing University of Chinese Medicine	Sun, Y (corresponding author), Nanjing Med Univ, Dept Pathogen Biol, Nanjing, Peoples R China.	sunyan@njmu.edu.cn			National Natural Science Foundation of China [81672056, 81772227, 81672058]; National Critical Project for S & T on Infectious diseases P.R. of China [2017ZX10303404-002-006]	National Natural Science Foundation of China(National Natural Science Foundation of China (NSFC)); National Critical Project for S & T on Infectious diseases P.R. of China	This work was supported by the National Natural Science Foundation of China (grant numbers 81672056, 81772227 and 81672058) and the National Critical Project for S & T on Infectious diseases P.R. of China (grant number 2017ZX10303404-002-006).		31	11	12	3	23	BMC	LONDON	CAMPUS, 4 CRINAN ST, LONDON N1 9XW, ENGLAND	1756-3305			PARASITE VECTOR	Parasites Vectors	FEB 14	2022	15	1
J	Gaddelapati, SC; Dhandapani, RK; Palli, SR				Gaddelapati, Sharath Chandra; Dhandapani, Ramesh Kumar; Palli, Subba Reddy			CREB-binding protein regulates metamorphosis and compound eye development in the yellow fever mosquito, Aedes aegypti	BIOCHIMICA ET BIOPHYSICA ACTA-GENE REGULATORY MECHANISMS			English	Article						Epigenetics; CBP; Acetylation; Kr-hl, E93; Ecdysone; Juvenile hormone	KRUPPEL HOMOLOG 1; NUCLEAR RECEPTORS; GENE-EXPRESSION; HISTONE H3; DROSOPHILA; ECDYSONE; TRANSCRIPTION; CBP; COACTIVATOR; ACETYLATION	Juvenile hormones (JH) and ecdysone coordinately regulate metamorphosis in Aedes aegypti. We studied the function of an epigenetic regulator and multifunctional transactivator, CREB binding protein (CBP) in A. aegypti. RNAi-mediated knockdown of CBP in Ae. aegypti larvae resulted in suppression of JH primary response gene, Krappel-homolog 1 (Kr-hi), and induction of primary ecdysone response gene…	[Gaddelapati, Sharath Chandra; Dhandapani, Ramesh Kumar; Palli, Subba Reddy] Univ Kentucky, Dept Entomol, Lexington, KY 40546 USA	University of Kentucky	Palli, SR (corresponding author), Univ Kentucky, Dept Entomol, Lexington, KY 40546 USA.	rpalli@email.uky.edu	PALLI, SUBBA/AAU-8289-2020; Dhandapani, Ramesh/AAM-3352-2021; Gaddelapati, Sharath/P-3769-2019	Gaddelapati, Sharath Chandra/0000-0001-7787-0934	NIH [GM070559-14]	NIH(United States Department of Health & Human ServicesNational Institutes of Health (NIH) - USA)	We thank the freelance writers, K.P. Madhu and Gita Madhu, for their valuable comments and suggestions on the manuscript. This work was supported by grant a grant from NIH (GM070559-14) to S.R.P. We thank S.R.P. lab members, Xien Chen and Kim Kyungbo for providing AaE75A and AaKr-h1 plasmid constructs.		47	16	16	6	31	ELSEVIER	AMSTERDAM	RADARWEG 29, 1043 NX AMSTERDAM, NETHERLANDS	1874-9399	1876-4320		BBA-GENE REGUL MECH	Biochim. Biophys. Acta-Gene Regul. Mech.	AUG	2020	1863	8
J	Huang, Y; Guo, Q; Sun, XH; Zhang, C; Xu, N; Xu, Y; Zhou, D; Sun, Y; Ma, L; Zhu, CL; Shen, B				Huang, Yun; Guo, Qin; Sun, Xiaohong; Zhang, Cheng; Xu, Na; Xu, Yang; Zhou, Dan; Sun, Yan; Ma, Lei; Zhu, Changliang; Shen, Bo			Culex pipiens pallens cuticular protein CPLCG5 participates in pyrethroid resistance by forming a rigid matrix	PARASITES & VECTORS			English	Article						Insecticide resistance; Mosquito cuticle; Cuticular protein; RNA interference; Transmission electron microscopy	INSECTICIDE RESISTANCE; ANOPHELES-GAMBIAE; LOW-COMPLEXITY; PROTEOMIC ANALYSIS; CUTICLE; MOSQUITOS; TRIBOLIUM; FAMILIES	Background: Chemical insecticides have hugely reduced the prevalence of vector-borne diseases around the world, but resistance threatens their continued effectiveness. Despite its importance, cuticle resistance is an understudied area, and exploring the detailed molecular basis of resistance is critical for implementing suitable resistance management strategies. Methods: We performed western blot…	[Huang, Yun; Guo, Qin; Sun, Xiaohong; Zhang, Cheng; Xu, Na; Xu, Yang; Zhou, Dan; Sun, Yan; Ma, Lei; Zhu, Changliang; Shen, Bo] Nanjing Med Univ, Dept Pathogen Biol, Nanjing, Jiangsu, Peoples R China; [Huang, Yun; Guo, Qin; Sun, Xiaohong; Zhang, Cheng; Xu, Na; Xu, Yang; Zhou, Dan; Sun, Yan; Ma, Lei; Zhu, Changliang; Shen, Bo] Nanjing Med Univ, Jiangsu Prov Key Lab Modern Pathogen Biol, Nanjing, Ji…	Nanjing Medical University; Nanjing Medical University	Shen, B (corresponding author), Nanjing Med Univ, Dept Pathogen Biol, Nanjing, Jiangsu, Peoples R China.;Shen, B (corresponding author), Nanjing Med Univ, Jiangsu Prov Key Lab Modern Pathogen Biol, Nanjing, Jiangsu, Peoples R China.	shenbo@njmu.edu.cn			National Natural Science Foundation of China [81672056, 81101279, 81301458]; Natural Science Foundation of Jiangsu Province, China [81101279]	National Natural Science Foundation of China(National Natural Science Foundation of China (NSFC)); Natural Science Foundation of Jiangsu Province, China(Natural Science Foundation of Jiangsu Province)	This work was supported by the National Natural Science Foundation of China (grant numbers 81672056, 81101279, 81301458) and the Natural Science Foundation of Jiangsu Province, China (grant number 81101279).		48	55	59	4	34	BMC	LONDON	CAMPUS, 4 CRINAN ST, LONDON N1 9XW, ENGLAND	1756-3305			PARASITE VECTOR	Parasites Vectors	JAN 4	2018	11
J	Guo, QY; Li, W; Niu, YC; Dai, XH; Chen, L				Guo, Qingyun; Li, Wei; Niu, Yingchao; Dai, Xiaohua; Chen, Lin			Culex quinquefasciatus membrane-bound alkaline phosphatase is a putative receptor for Lysinibacillus sphaericus Tpp49Aa1 toxin	INSECT BIOCHEMISTRY AND MOLECULAR BIOLOGY			English	Article						Lysinibacillus sphaericus; Cry48Aa1/Tpp49Aa1 toxin; Alkaline phosphatase; Receptors; Binding affinity; Culex quinquefasciatus	BACILLUS-THURINGIENSIS CRY4BA; BRUSH-BORDER MEMBRANE; MALARIA VECTOR MOSQUITO; BINARY TOXIN; CRY48AA/CRY49AA TOXIN; AMINOPEPTIDASE N; PIPIENS DIPTERA; CRY11BA TOXIN; ALPHA-AMYLASE; RESISTANCE	The binary toxin Cry48Aa1/Tpp49Aa1 produced by Lysinibacillus sphaericus exhibits potent toxicity against Culicidae larvae. Both Cry48Aa1 and Tpp49Aa1 toxins are crucial for binding to the toxin receptor in Culex quinquefasciatus larvae, albeit with different binding sites. Previous studies have identified Glu71, a membranebound alpha-glucosidase, as a putative binding protein for the Cry48Aa1 to…	[Guo, Qingyun; Li, Wei; Niu, Yingchao; Dai, Xiaohua; Chen, Lin] Gannan Normal Univ, Coll Life Sci, Ganzhou 341000, Jiangxi, Peoples R China; [Guo, Qingyun] Gannan Normal Univ, Coll Life Sci, Shida South Rd 1, Ganzhou 341000, Jiangxi, Peoples R China	Gannan Normal University; Gannan Normal University	Guo, QY (corresponding author), Gannan Normal Univ, Coll Life Sci, Shida South Rd 1, Ganzhou 341000, Jiangxi, Peoples R China.	qingyun612@163.com	Dai, Xiaohua/ABD-2891-2021		National Natural Science Foundation of China (NSFC) [31702069, 32160314]	National Natural Science Foundation of China (NSFC)(National Natural Science Foundation of China (NSFC))	This work was supported by the National Natural Science Foundation of China (NSFC) (Grant Nos. 31702069, 32160314) . The authors would like to thank MedGy for the English language review.		42	2	3	1	5	PERGAMON-ELSEVIER SCIENCE LTD	OXFORD	THE BOULEVARD, LANGFORD LANE, KIDLINGTON, OXFORD OX5 1GB, ENGLAND	0965-1748	1879-0240		INSECT BIOCHEM MOLEC	Insect Biochem. Mol. Biol.	JAN	2024	164
J	Guo, QY; Gao, Y; Xing, C; Niu, YC; Ding, L; Dai, XH				Guo, Qingyun; Gao, Yuan; Xing, Chong; Niu, Yingchao; Ding, Lu; Dai, Xiaohua			Culex quinquefasciatus alpha-glucosidase serves as a putative receptor of the Cry48Aa toxin from Lysinibacillus sphaericus	INSECT BIOCHEMISTRY AND MOLECULAR BIOLOGY			English	Article						Lysinibacillus sphaericus; Culex quinquefasciatus; Cry48Aa; Cry49Aa toxin; Alpha-glucosidase; Receptors	MALARIA VECTOR MOSQUITO; GPI-ANCHORED PROTEINS; BRUSH-BORDER MEMBRANE; BACILLUS-SPHAERICUS; BINARY TOXIN; CRY48AA/CRY49AA TOXIN; PIPIENS DIPTERA; ALKALINE-PHOSPHATASE; RNA INTERFERENCE; MIDGUT	The Cry48Aa/Cry49Aa toxin of Lysinibacillus sphaericus shows specific toxicity towards larvae of Culex spp. Individual Cry48Aa and Cry49Aa subunits interact with distinct target sites in the larval midgut and overcome the resistance of Culex to the Bin toxin. However, the toxin-binding proteins have not yet been identified. The present study aimed to identify Cry48Aa-binding proteins in Culex qui…	[Guo, Qingyun; Gao, Yuan; Niu, Yingchao; Ding, Lu; Dai, Xiaohua] Gannan Normal Univ, Coll Life Sci, Ganzhou City Jiangxi Prov, Ganzhou 341000, Jiangxi, Peoples R China; [Xing, Chong] Gannan Med Univ, Sch Informat Engn, Ganzhou 341000, Jiangxi, Peoples R China; [Guo, Qingyun] Gannan Normal Univ, Coll Life Sci, Shida South Rd 1, Ganzhou 341000, Jiangxi, Peoples R China	Gannan Normal University; Gannan Medical University; Gannan Normal University	Guo, QY (corresponding author), Gannan Normal Univ, Coll Life Sci, Shida South Rd 1, Ganzhou 341000, Jiangxi, Peoples R China.	qingyun612@163.com	Dai, Xiaohua/B-2810-2008		National Natural Science Foundation of China [31702069, 32160314]	National Natural Science Foundation of China(National Natural Science Foundation of China (NSFC))	Acknowledgements This work was supported by the National Natural Science Foundation of China (grant nos. 31702069 and 32160314) .		44	4	4	3	11	PERGAMON-ELSEVIER SCIENCE LTD	OXFORD	THE BOULEVARD, LANGFORD LANE, KIDLINGTON, OXFORD OX5 1GB, ENGLAND	0965-1748	1879-0240		INSECT BIOCHEM MOLEC	Insect Biochem. Mol. Biol.	AUG	2022	147
J	Paradkar, PN; Duchemin, JB; Rodriguez-Andres, J; Trinidad, L; Walker, PJ				Paradkar, Prasad N.; Duchemin, Jean-Bernard; Rodriguez-Andres, Julio; Trinidad, Lee; Walker, Peter J.			Cullin4 Is Pro-Viral during West Nile Virus Infection of Culex Mosquitoes	PLOS PATHOGENS			English	Article							UBIQUITIN-PROTEASOME SYSTEM; JAK-STAT PATHWAY; GENE-EXPRESSION; SIGNALING PATHWAY; RNA INTERFERENCE; LIGASE ACTIVITY; RING FINGER; PROTEIN; HOST; REPLICATION	Although mosquitoes serve as vectors of many pathogens of public health importance, their response to viral infection is poorly understood. It also remains to be investigated whether viruses deploy some mechanism to be able to overcome this immune response. Here, we have used an RNA-Seq approach to identify differentially regulated genes in Culex quin-quefasciatus cells following West Nile virus …	[Paradkar, Prasad N.; Duchemin, Jean-Bernard; Rodriguez-Andres, Julio; Trinidad, Lee; Walker, Peter J.] CSIRO Hlth & Biosecur, Australian Anim Hlth Lab, Geelong, Vic, Australia	Commonwealth Scientific & Industrial Research Organisation (CSIRO)	Paradkar, PN (corresponding author), CSIRO Hlth & Biosecur, Australian Anim Hlth Lab, Geelong, Vic, Australia.	Prasad.Paradkar@csiro.au	Paradkar, Prasad/ABA-5851-2020; Duchemin, Jean-Bernard/D-7000-2011; Paradkar, Prasad/D-4189-2011; Walker, Peter/H-6059-2013; Duchemin, Jean-Bernard/AAE-8077-2020	Rodriguez-Andres, Julio/0000-0002-9277-9925; Paradkar, Prasad/0000-0002-6553-2214; Walker, Peter/0000-0003-1851-642X; Duchemin, Jean-Bernard/0000-0001-5044-4855	Australian Research Council via Discovery Early Career Research Award [DE120102166]; Australian Research Council [DE120102166] Funding Source: Australian Research Council	Australian Research Council via Discovery Early Career Research Award(Australian Research Council); Australian Research Council(Australian Research Council)	This work was supported by Australian Research Council via Discovery Early Career Research Award to PNP (DE120102166). The funders had no role in study design, data collection and analysis, decision to publish, or preparation of the manuscript.		61	32	37	0	9	PUBLIC LIBRARY SCIENCE	SAN FRANCISCO	1160 BATTERY STREET, STE 100, SAN FRANCISCO, CA 94111 USA	1553-7366	1553-7374		PLOS PATHOG	PLoS Pathog.	SEP	2015	11	9
J	Sun, XL; Guo, JX; Ye, WY; Guo, Q; Huang, Y; Ma, L; Zhou, D; Shen, B; Sun, Y; Zhu, CL				Sun, Xueli; Guo, Juxin; Ye, Wenyun; Guo, Qin; Huang, Yun; Ma, Lei; Zhou, Dan; Shen, Bo; Sun, Yan; Zhu, Changliang			Cuticle genes CpCPR63 and CpCPR47 may confer resistance to deltamethrin in Culex pipiens pallens	PARASITOLOGY RESEARCH			English	Article						Culex pipiens pallens; CpCPR63; CpCPR47; Deltamethrin; Insecticide resistance	PYRETHROID RESISTANCE; ANOPHELES-GAMBIAE; VECTOR CONTROL; INSECTICIDES; POPULATIONS; EXPRESSION; PROTEINS; MOSQUITO; IMPACT	Cuticular proteins (CPs) are implicated in insecticide resistance in mosquito populations. Here, we investigated the role of cuticular genes in regulation of insecticide resistance in Culex pipiens pallens. We identified two CpCPRs (CpCPR63 and CpCPR47) that exhibited higher transcript levels in pyrethroid-resistant strains than in susceptible strains. Mosquito mortality was increased after knock…	[Sun, Xueli; Guo, Juxin; Ye, Wenyun; Guo, Qin; Huang, Yun; Ma, Lei; Zhou, Dan; Shen, Bo; Sun, Yan; Zhu, Changliang] Nanjing Med Univ, Dept Pathogen Biol, Nanjing, Jiangsu, Peoples R China	Nanjing Medical University	Sun, Y; Zhu, CL (corresponding author), Nanjing Med Univ, Dept Pathogen Biol, Nanjing, Jiangsu, Peoples R China.	sunyan@njmu.edu.cn; clzhu@njmu.edu.cn			National Institutes of Health of USA (NIH) [2R01AI075746]; National Natural Science Foundation of China [81672056, 81471984, 81171610, 81301458]; Priority Academic Program Development of Jiangsu Higher Education Institutions	National Institutes of Health of USA (NIH)(United States Department of Health & Human ServicesNational Institutes of Health (NIH) - USA); National Natural Science Foundation of China(National Natural Science Foundation of China (NSFC)); Priority Academic Program Development of Jiangsu Higher Education Institutions	This work was supported by the National Institutes of Health of USA (NIH) [grant number 2R01AI075746], the National Natural Science Foundation of China [grant numbers 81672056, 81471984, 81171610, and 81301458], and the Priority Academic Program Development of Jiangsu Higher Education Institutions.		22	19	25	5	32	SPRINGER	NEW YORK	233 SPRING ST, NEW YORK, NY 10013 USA	0932-0113	1432-1955		PARASITOL RES	Parasitol. Res.	AUG	2017	116	8
J	Isoe, J; Collins, J; Badgandi, H; Day, WA; Miesfeld, RL				Isoe, Jun; Collins, Jennifer; Badgandi, Hemant; Day, W. Anthony; Miesfeld, Roger L.			Defects in coatomer protein I (COPI) transport cause blood feeding-induced mortality in Yellow Fever mosquitoes	PROCEEDINGS OF THE NATIONAL ACADEMY OF SCIENCES OF THE UNITED STATES OF AMERICA			English	Article						Dengue RNAi; serine protease; oocyte vitellogenin	AEDES-AEGYPTI MOSQUITOS; DROSOPHILA-MELANOGASTER; VESICLE COATS; TRAFFICKING; SECRETION; REVEALS; MIDGUT; ARF; MECHANISMS; REGULATOR	Blood feeding by vector mosquitoes provides the entry point for disease pathogens and presents an acute metabolic challenge that must be overcome to complete the gonotrophic cycle. Based on recent data showing that coatomer protein I (COPI) vesicle transport is involved in cellular processes beyond Golgi-endoplasmic reticulum retrograde protein trafficking, we disrupted COPI functions in the Yell…	[Isoe, Jun; Collins, Jennifer; Miesfeld, Roger L.] Univ Arizona, Dept Chem & Biochem, Tucson, AZ 85721 USA; [Badgandi, Hemant; Miesfeld, Roger L.] Univ Arizona, Ctr Insect Sci, Tucson, AZ 85721 USA; [Day, W. Anthony] Univ Arizona, Arizona Res Labs, Tucson, AZ 85721 USA	University of Arizona; University of Arizona; University of Arizona	Miesfeld, RL (corresponding author), Univ Arizona, Dept Chem & Biochem, Tucson, AZ 85721 USA.	rlm@email.arizona.edu		Badgandi, Hemant/0000-0001-6181-4241	National Institutes of Health [R01AI031951, R01AI046541]	National Institutes of Health(United States Department of Health & Human ServicesNational Institutes of Health (NIH) - USA)	We thank Mary Hernandez for rearing mosquitoes, Weston Stover and Ada Lee for help with analyzing mortality rates in the initial knockdown experiments, and Alex Raikhel for the Ae. aegypti vitellogenin antibody. This work was supported by National Institutes of Health Grants R01AI031951 and R01AI046541 (to R. L. M.).		43	38	44	0	14	NATL ACAD SCIENCES	WASHINGTON	2101 CONSTITUTION AVE NW, WASHINGTON, DC 20418 USA	0027-8424	1091-6490		P NATL ACAD SCI USA	Proc. Natl. Acad. Sci. U. S. A.	JUN 14	2011	108	24
J	Alabaster, A; Isoe, J; Zhou, GL; Lee, A; Murphy, A; Day, WA; Miesfeld, RL				Alabaster, Amy; Isoe, Jun; Zhou, Guoli; Lee, Ada; Murphy, Ashleigh; Day, W. Anthony; Miesfeld, Roger L.			Deficiencies in acetyl-CoA carboxylase and fatty acid synthase 1 differentially affect eggshell formation and blood meal digestion in Aedes aegypti	INSECT BIOCHEMISTRY AND MOLECULAR BIOLOGY			English	Article						Lipogenesis; Metabolism; Gonotrophic cycle; Malonyl-CoA; RNAi	METABOLISM GENES; LIPID-METABOLISM; MOSQUITO; ENERGY; ALBOPICTUS; CULICIDAE; DIPTERA; BODY; FEED	To better understand the mechanism of de novo lipid biosynthesis in blood fed Aedes aegypti mosquitoes, we quantitated acetyl-CoA carboxylase (ACC) and fatty acid synthase 1 (FAS1) transcript levels in blood fed mosquitoes, and used RNAi methods to generate ACC and FAS1 deficient mosquitoes. Using the ketogenic amino acid (14)C-leucine as a metabolic precursor of (14)C-acetyl-CoA, we found that (…	[Alabaster, Amy; Isoe, Jun; Zhou, Guoli; Lee, Ada; Murphy, Ashleigh; Miesfeld, Roger L.] Univ Arizona, Dept Chem & Biochem, Tucson, AZ 85721 USA; [Miesfeld, Roger L.] Univ Arizona, Ctr Insect Sci, Tucson, AZ 85721 USA; [Day, W. Anthony] Univ Arizona, Arizona Res Labs, Tucson, AZ 85721 USA	University of Arizona; University of Arizona; University of Arizona	Miesfeld, RL (corresponding author), Univ Arizona, Dept Chem & Biochem, BioSci W Room 518,1041 E Lowell St, Tucson, AZ 85721 USA.	rlm@email.arizona.edu			NIH [R01AI046451]	NIH(United States Department of Health & Human ServicesNational Institutes of Health (NIH) - USA)	We thank Mary Hernandez for rearing mosquitoes, Drs. Rolf Ziegler and Jorge Zamora for sharing reagents and experimental insights during the initial phases of these studies, and Drs. Mike Riehle and Tsu-Shuen Tsao for help with experimental design and data analysis. AA thanks James Pennington and Michelle Brandon for training in mosquito rearing and dissecting techniques. This work was supported …		22	63	71	6	29	PERGAMON-ELSEVIER SCIENCE LTD	OXFORD	THE BOULEVARD, LANGFORD LANE, KIDLINGTON, OXFORD OX5 1GB, ENGLAND	0965-1748			INSECT BIOCHEM MOLEC	Insect Biochem. Mol. Biol.	DEC	2011	41	12
J	McComic, SE; Duke, SO; Burgess, ER; Swale, DR				McComic, Sarah E.; Duke, Stephen O.; Burgess, Edwin R.; Swale, Daniel R.			Defining the toxicological profile of 4-hydroxyphenylpyruvate dioxygenase-directed herbicides to Aedes aegypti and Amblyomma americanum	PESTICIDE BIOCHEMISTRY AND PHYSIOLOGY			English	Article						beta-Triketone; HPPD; Insecticide; Herbicide; Tyrosine	INSECTICIDE RESISTANCE; MALPIGHIAN TUBULES; MECHANISMS; TRANSPORT; TOXICITY	Inhibitors targeting the 4-hydroxyphenyl pyruvate dioxygenase (HPPD) enzyme are well established herbicides and HPPD is also a primary enzyme within the tyrosine metabolism pathway in hematophagous arthropods, which is an essential metaboilic pathway post-blood feeding to prevent tyrosine-mediated toxicity. The objective of this study was to characterize the toxicity of triketone, pyrazole, pyraz…	[McComic, Sarah E.; Swale, Daniel R.] Univ Florida, Dept Entomol & Nematol, Gainesville, FL 32610 USA; [McComic, Sarah E.; Swale, Daniel R.] Univ Florida, Emerging Pathogens Inst, Gainesville, FL 32610 USA; [Duke, Stephen O.] Univ Mississippi, Natl Ctr Nat Prod Res, Sch Pharm, Oxford, MS 38677 USA; [Swale, Daniel R.] Univ Florida, Emerging Pathogens Inst, Dept Entomol & Nematol, Gainesville, FL 3…	State University System of Florida; University of Florida; State University System of Florida; University of Florida; University of Mississippi; State University System of Florida; University of Florida	Swale, DR (corresponding author), Univ Florida, Emerging Pathogens Inst, Dept Entomol & Nematol, Gainesville, FL 32610 USA.	dswale@epi.ufl.edu	Duke, Stephen/ABB-1171-2022		United States Department of Agriculture (USDA) [58-6060-6-015]; Emerging Pathogens Institute at the University of Florida	United States Department of Agriculture (USDA)(United States Department of Agriculture (USDA)); Emerging Pathogens Institute at the University of Florida	Funded in part by the United States Department of Agriculture (USDA) Cooperative Agreement 58-6060-6-015 Grant to the University of Mississippi and was partially supported by start-up funds to DR Swale by the Emerging Pathogens Institute at the University of Florida.		42	2	2	5	15	ACADEMIC PRESS INC ELSEVIER SCIENCE	SAN DIEGO	525 B ST, STE 1900, SAN DIEGO, CA 92101-4495 USA	0048-3575	1095-9939		PESTIC BIOCHEM PHYS	Pest. Biochem. Physiol.	AUG	2023	194
J	Accoti, A; Becker, M; Abu, AEI; Vulcan, J; Jun, RM; Widen, SG; Sylla, M; Popov, VL; Dickson, LB				Accoti, Anastasia; Becker, Margaret; Abu, Angel Elma I.; Vulcan, Julia; Jun, Ruimei; Widen, Steven G.; Sylla, Massamba; Popov, Vsevolod L.; Dickson, Laura B.			Dehydration-induced Ae-Aper50 regulates midgut infection in Aedes aegypti mosquitoes	MBIO			English	Article						climate change; Arbovirus; mosquito	PERITROPHIC-MATRIX; ADAPTATION; MEMBRANE; CLIMATE; MALARIA; BURDEN	Climate change is predicted to increase the spread of mosquito-borne viruses, but genetic mechanisms underlying the influence of environmental variation on the ability of insect vectors to transmit human pathogens is unknown. In response to a changing climate, mosquitoes will experience longer periods of drought. An important physiological response to dry environments is the protection against de…	[Accoti, Anastasia; Becker, Margaret; Abu, Angel Elma I.; Vulcan, Julia; Jun, Ruimei; Dickson, Laura B.] Univ Texas Med Branch, Dept Microbiol & Immunol, Galveston, TX 77555 USA; [Widen, Steven G.] Univ Texas Med Branch, Dept Biochem & Mol Biol, Galveston, TX USA; [Sylla, Massamba] Sine Saloum Univ El Hadji Ibrahima NIASS, Dept Livestock Sci & Tech, Lab Vectors & Paras, Kaffrine Campus, Kaffrine,…	University of Texas System; University of Texas Medical Branch Galveston; University of Texas System; University of Texas Medical Branch Galveston; University of Texas System; University of Texas Medical Branch Galveston; University of Texas System; University of Texas Medical Branch Galveston; University of Texas System; University of Texas Medical Branch Galveston	Dickson, LB (corresponding author), Univ Texas Med Branch, Dept Microbiol & Immunol, Galveston, TX 77555 USA.;Dickson, LB (corresponding author), Univ Texas Med Branch, Ctr Vector Borne & Zoonot Dis, Galveston, TX 77555 USA.;Dickson, LB (corresponding author), Ctr Res Emerging Infect Dis, West African Ctr Emerging Infect Dis, Galveston, TX 77555 USA.;Dickson, LB (corresponding author), Univ Texas…	ldickson@utmb.edu			HHS | NIH | National Institute of Allergy and Infectious Diseases (NIAID)	HHS | NIH | National Institute of Allergy and Infectious Diseases (NIAID)	We would like to thank Jiehua Zhou and Ruimei Yun of the UTMB Insectary Core. We would like to thank Dr. Noah Rose and Dr. Caroline McBride for sharing the mosquito colonies with us.		42	0	0	2	2	AMER SOC MICROBIOLOGY	WASHINGTON	1752 N ST NW, WASHINGTON, DC 20036-2904 USA		2150-7511		MBIO	mBio	MAR 12	2025	16	3
J	Kumar, DR; Kumar, PS; Gandhi, MR; Al-Dhabi, NA; Paulraj, MG; Ignacimuthu, S				Kumar, D. Ramesh; Kumar, P. Saravana; Gandhi, M. Rajiv; Al-Dhabi, Naif Abdullah; Paulraj, M. Gabriel; Ignacimuthu, S.			Delivery of chitosan/dsRNA nanoparticles for silencing of wing development vestigial (vg) gene in Aedes aegypti mosquitoes	INTERNATIONAL JOURNAL OF BIOLOGICAL MACROMOLECULES			English	Article						Chitosan/dsRNA nanoparticles; Vestigial gene (vg)	DOUBLE-STRANDED-RNA; IN-VITRO; SIRNA DELIVERY; INTERFERENCE; LARVAL; ULTRABITHORAX; PERSPECTIVES; RESISTANCE; ORIGIN; SYSTEM	RNA interference (RNAi) has been used as a gene silencing strategy by the introduction of long double stranded RNA (dsRNA) for the control of pest insects. The aim of the present study was to examine whether the expression of vg gene which is responsible for wing development, can be repressed by chitosan/dsRNA based nanoparticles in Aedes aegypti. The vestigial gene (vg) was amplified from adult …	[Kumar, D. Ramesh] Cent Inst Brackishwater Aquaculture, Aquat Anim Hlth & Environm Div, Madras 600028, Tamil Nadu, India; [Kumar, D. Ramesh; Kumar, P. Saravana] Loyola Coll, Div Microbiol & Mol Biol, Entomol Res Inst, Chennai 600034, Tamil Nadu, India; [Gandhi, M. Rajiv; Paulraj, M. Gabriel; Ignacimuthu, S.] Loyola Coll, Entomol Res Inst, Madras 600034, Tamil Nadu, India; [Al-Dhabi, Naif Abdullah…	Indian Council of Agricultural Research (ICAR); ICAR - Central Institute Brackishwater Aquaculture; Loyola College - Chennai; Loyola College - Chennai; King Saud University; King Saud University	Ignacimuthu, S (corresponding author), Loyola Coll, Entomol Res Inst, Madras 600034, Tamil Nadu, India.;Ignacimuthu, S (corresponding author), King Saud Univ, Coll Sci, Visiting Prof Program, Sci Res, Riyadh 11451, Saudi Arabia.	eriloyola@hotmail.com	Dhandapani, Ramesh/AAM-3352-2021; Ignacimuthu, S/ABH-3983-2020; Pachaiyappan, Saravana Kumar/GQP-6177-2022; Al-Dhabi, Naif Abdullah/E-7305-2014	Kumar, Saravana/0000-0003-1988-6414; Ignacimuthu, S/0000-0002-8467-789X; Al-Dhabi, Naif Abdullah/0000-0002-2663-6328; Gabriel Paulraj, Michael/0000-0003-3348-223X	Deanship of Scientific Research at King Saud University [RGP-VPP-213]	Deanship of Scientific Research at King Saud University(King Saud University)	The authors are grateful to Entomology Research Institute, Loyola College, Chennai. The authors would like to extend their sincere appreciation to the Deanship of Scientific Research at King Saud University for its funding of this research through the Research Group project No. RGP-VPP-213 for financial assistance.		43	81	91	15	131	ELSEVIER	AMSTERDAM	RADARWEG 29, 1043 NX AMSTERDAM, NETHERLANDS	0141-8130	1879-0003		INT J BIOL MACROMOL	Int. J. Biol. Macromol.	MAY	2016	86
J	Shen, RX; Wang, YT; Wu, JH; Zhang, N; Zhang, HD; Xing, D; Chen, Y; Li, CX; Zhao, TY				Shen, Rui-xin; Wang, Yi-ting; Wu, Jia-hong; Zhang, Ning; Zhang, Heng-duan; Xing, Dan; Chen, Yan; Li, Chun-xiao; Zhao, Tong-yan			Deltamethrin interacts with Culex quinquefasciatus odorant-binding protein: a novel potential resistance mechanism	PARASITES & VECTORS			English	Article						Culex quinquefasciatus; Deltamethrin; Resistance; Odorant-binding protein 28; RNA interference	GENE; IDENTIFICATION; PHEROMONE	Background: Odorant-binding proteins (OBPs) play important roles in many physiological processes of mosquitoes. Previous high-throughput sequencing studies have revealed that some OBPs of Culex quinquefasciatus might be involved in the development of resistance to insecticides. Methods: Based on the results of sequencing analyses, the OBP28 gene was selected for evaluation in this study. Three la…	[Shen, Rui-xin; Wang, Yi-ting; Zhang, Ning; Zhang, Heng-duan; Xing, Dan; Li, Chun-xiao; Zhao, Tong-yan] Beijing Inst Microbiol & Epidemiol, State Key Lab Pathogen & Biosecur, Beijing Key Lab Vector Borne & Nat Focus Infect D, Beijing 100071, Peoples R China; [Shen, Rui-xin; Wu, Jia-hong; Chen, Yan] Guizhou Med Univ, Guiyang 550000, Peoples R China	Beijing Institute of Microbiology & Epidemiology; Guizhou Medical University	Li, CX; Zhao, TY (corresponding author), Beijing Inst Microbiol & Epidemiol, State Key Lab Pathogen & Biosecur, Beijing Key Lab Vector Borne & Nat Focus Infect D, Beijing 100071, Peoples R China.;Chen, Y (corresponding author), Guizhou Med Univ, Guiyang 550000, Peoples R China.	820786583@qq.com; aedes@126.com; tongyanzhao@126.com	zhang, zhiyang/HJA-5751-2022; WANG, YITING/IVV-3708-2023	WANG, YITING/0000-0003-2008-4435	National Science and Technology Major Project of China [2017ZX10303404]; National Natural Science Foundation of China [81371847]	National Science and Technology Major Project of China; National Natural Science Foundation of China(National Natural Science Foundation of China (NSFC))	This work was funded by grants from the National Science and Technology Major Project of China (no. 2017ZX10303404) and the National Natural Science Foundation of China (no. 81371847).		44	12	12	3	33	BMC	LONDON	CAMPUS, 4 CRINAN ST, LONDON N1 9XW, ENGLAND	1756-3305			PARASITE VECTOR	Parasites Vectors	JAN 3	2022	15	1
J	Stewart, ATM; Mysore, K; Njoroge, TM; Winter, N; Feng, RS; Singh, S; James, LD; Singkhaimuk, P; Sun, LH; Mohammed, A; Oxley, JD; Duckham, C; Ponlawat, A; Severson, DW; Duman-Scheel, M				Stewart, Akilah T. M.; Mysore, Keshava; Njoroge, Teresia M.; Winter, Nikhella; Feng, Rachel Shui; Singh, Satish; James, Lester D.; Singkhaimuk, Preeraya; Sun, Longhua; Mohammed, Azad; Oxley, James D.; Duckham, Craig; Ponlawat, Alongkot; Severson, David W.; Duman-Scheel, Molly			Demonstration of RNAi Yeast Insecticide Activity in Semi-Field Larvicide and Attractive Targeted Sugar Bait Trials Conducted on Aedes and Culex Mosquitoes	INSECTS			English	Article						Aedes aegypti; Aedes albopictus; Culex quinquefasciatus; Saccharomyces cerevisiae; larvicide; insecticide; eco-friendly; mosquito control; Shaker; gene silencing		Eco-friendly new mosquito control innovations are critical for the ongoing success of global mosquito control programs. In this study, Sh.463_56.10R, a robust RNA interference (RNAi) yeast insecticide strain that is suitable for scaled fermentation, was evaluated under semi-field conditions. Inactivated and dried Sh.463_56.10R yeast induced significant mortality of field strain Aedes aegypti, Aed…	[Stewart, Akilah T. M.; Mysore, Keshava; Njoroge, Teresia M.; Sun, Longhua; Severson, David W.; Duman-Scheel, Molly] Indiana Univ Sch Med, Dept Med & Mol Genet, South Bend, IN 46617 USA; [Stewart, Akilah T. M.; Mysore, Keshava; Njoroge, Teresia M.; Sun, Longhua; Severson, David W.; Duman-Scheel, Molly] Univ Notre Dame, Eck Inst Global Hlth, Notre Dame, IN 46556 USA; [Winter, Nikhella; Feng, Rache…	Indiana University System; Indiana University South Bend; University of Notre Dame; University West Indies Mona Jamaica; University West Indies Saint Augustine; Southwest Research Institute; University of Notre Dame	Duman-Scheel, M (corresponding author), Indiana Univ Sch Med, Dept Med & Mol Genet, South Bend, IN 46617 USA.;Duman-Scheel, M (corresponding author), Univ Notre Dame, Eck Inst Global Hlth, Notre Dame, IN 46556 USA.;Duman-Scheel, M (corresponding author), Univ Notre Dame, Coll Sci, Dept Biol Sci, Notre Dame, IN 46556 USA.	akilstew@iu.edu; kmysore@iu.edu; tenjorog@iu.edu; nikhellaw@gmail.com; shuifengr@gmail.com; satishmsingh01@gmail.com; lesterdjames@gmail.com; preerayas.ca@afrims.org; lsun@nd.edu; azad.mohammed@sta.uwi.edu; james.oxley@swri.org; craig.duckham@cdrnd.co.uk; alongkotp.fsn@afrims.org; severson.1@nd.edu; mscheel@nd.edu	Oxley, James/MBH-0685-2025; Mysore, Keshava/P-6248-2019	Shui Feng, Rachel/0009-0008-2616-1255; Mysore, Keshava/0000-0003-2794-7029	Assistant Secretary of Defense for Health Affairs	Assistant Secretary of Defense for Health Affairs	We thank Westham Co. for supplying both the attractive sugar bait and membranes used in this study. Thanks also to the members of our labs for useful discussions.		40	1	1	5	6	MDPI	BASEL	ST ALBAN-ANLAGE 66, CH-4052 BASEL, SWITZERLAND		2075-4450		INSECTS	Insects	DEC	2023	14	12
J	Trees, MO; Londono-Renteria, B; Troupin, A; Clark, KM; Colpitts, TM; Conway, MJ				Trees, Maya O.; Londono-Renteria, Berlin; Troupin, Andrea; Clark, Kellie M.; Colpitts, Tonya M.; Conway, Michael J.			Dengue virus reduces expression of low-density lipoprotein receptor-related protein 1 to facilitate replication in Aedes aegypti	SCIENTIFIC REPORTS			English	Article							REGULATED INTRAMEMBRANE PROTEOLYSIS; SALIVARY PROTEIN; CHOLESTEROL; INFECTION; VECTOR; DEGRADATION; MEMBRANE; IMMUNITY; CSF-1; LRP1	Aedes aegypti is the primary vector of a number of viruses pathogenic to humans including dengue virus (DENV). DENV infection leads to widespread transcriptomic and proteomic alterations in mosquito cells. Here we identified alterations to the mosquito cell secretome during DENV infection by performing liquid chromatography tandem mass spectrometry. We found that an extracellular fragment of low-…	[Trees, Maya O.; Clark, Kellie M.; Conway, Michael J.] Cent Michigan Univ, Coll Med, Foundat Sci, Mt Pleasant, MI 48859 USA; [Londono-Renteria, Berlin; Troupin, Andrea; Colpitts, Tonya M.] Univ South Carolina, Sch Med, Dept Pathol Microbiol & Immunol, Columbia, SC 29208 USA; [Londono-Renteria, Berlin] Kansas State Univ, Dept Entomol, Manhattan, KS 66506 USA; [Colpitts, Tonya M.] Boston Univ, Sch …	Central Michigan University; University of South Carolina System; University of South Carolina Columbia; Kansas State University; Boston University	Conway, MJ (corresponding author), Cent Michigan Univ, Coll Med, Foundat Sci, Mt Pleasant, MI 48859 USA.	michael.conway@cmich.edu	Londono, Berlin/I-8830-2019	Colpitts, Tonya/0000-0003-3915-1554; Londono-Renteria, Berlin/0000-0001-5956-5274	Central Michigan University College of Medicine	Central Michigan University College of Medicine	This work was supported through start-up funds from Central Michigan University College of Medicine.		48	31	32	1	4	NATURE PORTFOLIO	BERLIN	HEIDELBERGER PLATZ 3, BERLIN, 14197, GERMANY	2045-2322			SCI REP-UK	Sci Rep	APR 23	2019	9
J	Londono-Renteria, B; Troupin, A; Conway, MJ; Vesely, D; Ledizet, M; Roundy, CM; Cloherty, E; Jameson, S; Vanlandingham, D; Higgs, S; Fikrig, E; Colpitts, TM				Londono-Renteria, Berlin; Troupin, Andrea; Conway, Michael J.; Vesely, Diana; Ledizet, Michael; Roundy, Christopher M.; Cloherty, Erin; Jameson, Samuel; Vanlandingham, Dana; Higgs, Stephen; Fikrig, Erol; Colpitts, Tonya M.			Dengue Virus Infection of Aedes aegypti Requires a Putative Cysteine Rich Venom Protein	PLOS PATHOGENS			English	Article							ANTIBODY-DEPENDENT ENHANCEMENT; ADULT FEMALE MOSQUITO; HEMORRHAGIC-FEVER; SALIVARY-GLAND; SECRETORY PROTEINS; DIPTERA-CULICIDAE; IMMUNE-RESPONSES; SERINE PROTEASES; SHOCK SYNDROME; RISK-FACTOR	Dengue virus (DENV) is a mosquito-borne flavivirus that causes serious human disease and mortality worldwide. There is no specific antiviral therapy or vaccine for DENV infection. Alterations in gene expression during DENV infection of the mosquito and the impact of these changes on virus infection are important events to investigate in hopes of creating new treatments and vaccines. We previously…	[Londono-Renteria, Berlin; Troupin, Andrea; Colpitts, Tonya M.] Univ S Carolina, Sch Med, Dept Pathol Microbiol & Immunol, Columbia, SC 29208 USA; [Conway, Michael J.] Cent Michigan Univ, Coll Med, Foundat Sci, Mt Pleasant, MI 48859 USA; [Vesely, Diana; Ledizet, Michael] L2 Diagnost, New Haven, CT USA; [Roundy, Christopher M.; Cloherty, Erin; Jameson, Samuel] Tulane Univ, Dept Trop Med, Sch Publ …	University of South Carolina System; University of South Carolina Columbia; Central Michigan University; Tulane University; Kansas State University; Kansas State University; Yale University; Howard Hughes Medical Institute	Colpitts, TM (corresponding author), Univ S Carolina, Sch Med, Dept Pathol Microbiol & Immunol, Columbia, SC 29208 USA.	tonya.colpitts@uscmed.sc.edu	Londono, Berlin/I-8830-2019	Colpitts, Tonya/0000-0003-3915-1554; Jameson, Samuel/0000-0001-7242-3473; Londono-Renteria, Berlin/0000-0001-5956-5274	National Institutes of Health (NIH) [K22AI103067, UO1AI070343]	National Institutes of Health (NIH)(United States Department of Health & Human ServicesNational Institutes of Health (NIH) - USA)	This work was supported by funding from National Institutes of Health (NIH) awards K22AI103067 (TMC) and UO1AI070343 (EF). EF is an investigator of the Howard Hughes Medical Institute. The funders had no role in study design, data collection and analysis, decision to publish, or preparation of the manuscript.		84	46	49	2	19	PUBLIC LIBRARY SCIENCE	SAN FRANCISCO	1160 BATTERY STREET, STE 100, SAN FRANCISCO, CA 94111 USA	1553-7366	1553-7374		PLOS PATHOG	PLoS Pathog.	OCT	2015	11	10
J	Sim, S; Ramirez, JL; Dimopoulos, G				Sim, Shuzhen; Ramirez, Jose L.; Dimopoulos, George			Dengue Virus Infection of the Aedes aegypti Salivary Gland and Chemosensory Apparatus Induces Genes that Modulate Infection and Blood-Feeding Behavior	PLOS PATHOGENS			English	Article							ODORANT-BINDING PROTEINS; YELLOW-FEVER-MOSQUITO; ADULT FEMALE MOSQUITO; SOLUBLE-PROTEINS; VECTOR MOSQUITO; CYSTATIN C; EXPRESSION; RECEPTOR; TRANSMISSION; APOPTOSIS	The female Aedes aegypti salivary gland plays a pivotal role in bloodmeal acquisition and reproduction, and thereby dengue virus (DENV) transmission. It produces numerous immune factors, as well as immune-modulatory, vasodilatory, and anticoagulant molecules that facilitate blood-feeding. To assess the impact of DENV infection on salivary gland physiology and function, we performed a comparative …	[Sim, Shuzhen; Ramirez, Jose L.; Dimopoulos, George] Johns Hopkins Univ, Bloomberg Sch Publ Hlth, W Harry Feinstone Dept Mol Microbiol & Immunol, Baltimore, MD 21218 USA	Johns Hopkins University; Johns Hopkins Bloomberg School of Public Health	Sim, S (corresponding author), Johns Hopkins Univ, Bloomberg Sch Publ Hlth, W Harry Feinstone Dept Mol Microbiol & Immunol, Baltimore, MD 21218 USA.	gdimopou@jhsph.edu		Dimopoulos, George/0000-0001-6755-8111; Ramirez, Jose Luis/0000-0001-9607-1097	National Institutes of Health/National Institute for Allergy and Infectious Disease [1R01AI061576-01A1, RO1 AI059492, RO1AI078997]; Johns Hopkins School of Public Health; Johns Hopkins Malaria Research Institute; ASTAR; NIH/NIAID [1F31AI080161-01A1]; American Society for Microbiology	National Institutes of Health/National Institute for Allergy and Infectious Disease(United States Department of Health & Human ServicesNational Institutes of Health (NIH) - USANIH National Institute of Allergy & Infectious Diseases (NIAID)); Johns Hopkins School of Public Health; Johns Hopkins Malaria Research Institute; ASTAR(Agency for Science Technology & Research (A*STAR)); NIH/NIAID(United S…	This work has been supported by National Institutes of Health/National Institute for Allergy and Infectious Disease grants 1R01AI061576-01A1, RO1 AI059492, RO1AI078997, the Johns Hopkins School of Public Health, and the Johns Hopkins Malaria Research Institute. SS was supported by a ASTAR fellowship. JLR was supported by an individual F31 NRSA training grant from NIH/NIAID (1F31AI080161-01A1) and…		80	169	200	2	60	PUBLIC LIBRARY SCIENCE	SAN FRANCISCO	1160 BATTERY STREET, STE 100, SAN FRANCISCO, CA 94111 USA	1553-7366	1553-7374		PLOS PATHOG	PLoS Pathog.	MAR	2012	8	3
J	Duan, SW; Gao, JM; Ke, HQ; Huang, CQ; Sun, CY; Ren, YJ; Zhang, YX; Jiang, XM; Wang, YL; Liu, G				Duan, Shiwen; Gao, Jianmin; Ke, Haoqin; Huang, Chengquan; Sun, Chaoyue; Ren, Yujie; Zhang, Yixue; Jiang, Xiumei; Wang, Yinliang; Liu, Gang			Development of a multi-effect CS-TPP-dsNFS1 mosquito control nanosystem that induces muscle ferroptosis through suppressing iron-sulfur-cluster biosynthesis	NANO TODAY			English	Article						Aedes albopictus; NFS1; Iron-sulfur-cluster biosynthesis; Ferroptosis; Mosquito control; Nanosystem	PROTEIN; ENZYME; VECTOR; RNA	Mosquitoes are notorious for transmitting arbovirus diseases. Existing genetic-based control strategies only target one of mosquitoes' flying, blood-sucking and reproduction behaviors and are technically demanding, limiting their real-world application. Therefore, there is an imperative need to identify novel molecular targets for developing multi-effect, easy-to-deploy mosquito control strategie…	[Duan, Shiwen; Ke, Haoqin; Huang, Chengquan; Sun, Chaoyue; Ren, Yujie; Zhang, Yixue; Wang, Yinliang; Liu, Gang] Northeast Normal Univ, Sch Life Sci, Changchun 130024, Peoples R China; [Duan, Shiwen; Huang, Chengquan; Sun, Chaoyue; Ren, Yujie; Zhang, Yixue; Liu, Gang] Northeast Normal Univ, Key Lab Mol Epigenet, Minist Educ, Changchun 130024, Peoples R China; [Gao, Jianmin; Jiang, Xiumei] Northeas…	Northeast Normal University - China; Northeast Normal University - China; Northeast Normal University - China	Wang, YL; Liu, G (corresponding author), Northeast Normal Univ, Sch Life Sci, Changchun 130024, Peoples R China.;Jiang, XM (corresponding author), Northeast Normal Univ, Sch Chem, Changchun 130024, Peoples R China.	jiangxm161@nenu.edu.cn; wangyl392@nenu.edu.cn; liug959@nenu.edu.cn	Jiang, Xiumei/G-3733-2011; Gao, Jianmin/IUQ-2273-2023		Key Research and Development Projects of Jilin Province Science and Technology Development Plan Project [20240305100YY]; National Key Research and Development Program [2023YFE0113600]; Fundamental Research Funds for the Central Universities grant [2412023QD022, 2412023QD009]	Key Research and Development Projects of Jilin Province Science and Technology Development Plan Project; National Key Research and Development Program(National Key Research & Development Program of China); Fundamental Research Funds for the Central Universities grant(Fundamental Research Funds for the Central Universities)	This word was financially supported by the Key Research and Development Projects of Jilin Province Science and Technology Development Plan Project grant 20240305100YY (for G.L.) , the National Key Research and Development Program grant 2023YFE0113600 (for Y.W., G.L.) , the Fundamental Research Funds for the Central Universities grant 2412023QD022 (for G.L.) , and the Fundamental Research Funds fo…		30	0	0	10	10	ELSEVIER SCI LTD	London	125 London Wall, London, ENGLAND	1748-0132	1878-044X		NANO TODAY	Nano Today	APR	2025	61
J	Mysore, K; Oxley, JD; Duckham, C; Castilla-Gutierrez, C; Stewart, ATM; Winter, N; Feng, RS; Singh, S; James, LD; Mohammed, A; Severson, DW; Duman-Scheel, M				Mysore, Keshava; Oxley, James D.; Duckham, Craig; Castilla-Gutierrez, Clarissa; Stewart, Akilah T. M.; Winter, Nikhella; Feng, Rachel Shui; Singh, Satish; James, Lester D.; Mohammed, Azad; Severson, David W.; Duman-Scheel, Molly			Development of a controlled-release mosquito RNAi yeast larvicide suitable for the sustained control of large water storage containers	SCIENTIFIC REPORTS			English	Article							AEDES-AEGYPTI; CATCH BASINS; CHICAGO; POPULATIONS; DELIVERY	Large household water storage containers are among the most productive habitats for Aedes aegypti (Linnaeus, 1762), the primary mosquito vector for dengue and other arboviral pathogens. Increasing concerns for insecticide resistance and larvicide safety are limiting the successful treatment of large household water storage containers, which are among the most productive habitats for Aedes juvenil…	[Mysore, Keshava; Stewart, Akilah T. M.; Severson, David W.; Duman-Scheel, Molly] Indiana Univ Sch Med, Dept Med & Mol Genet, Raclin Carmichael Hall,1234 Notre Dame Ave, South Bend, IN 46617 USA; [Mysore, Keshava; Stewart, Akilah T. M.; Severson, David W.; Duman-Scheel, Molly] Univ Notre Dame, Eck Inst Global Hlth, Notre Dame, IN 46556 USA; [Oxley, James D.; Castilla-Gutierrez, Clarissa] Southwes…	Indiana University System; Indiana University South Bend; University of Notre Dame; Southwest Research Institute; University West Indies Mona Jamaica; University West Indies Saint Augustine; University of Notre Dame	Duman-Scheel, M (corresponding author), Indiana Univ Sch Med, Dept Med & Mol Genet, Raclin Carmichael Hall,1234 Notre Dame Ave, South Bend, IN 46617 USA.;Duman-Scheel, M (corresponding author), Univ Notre Dame, Eck Inst Global Hlth, Notre Dame, IN 46556 USA.;Duman-Scheel, M (corresponding author), Univ Notre Dame, Dept Biol Sci, Notre Dame, IN 46556 USA.	mscheel@nd.edu	Oxley, James/MBH-0685-2025; Mysore, Keshava/P-6248-2019		Innovative Vector Control Consortium	Innovative Vector Control Consortium	We thank the members of our labs for their advice, as well as Longhua Sun, Britton Sofhauser, Joi Misenti, Joe Roethele, and Diana Cervera for technical support.		45	0	0	0	0	NATURE PORTFOLIO	BERLIN	HEIDELBERGER PLATZ 3, BERLIN, 14197, GERMANY	2045-2322			SCI REP-UK	Sci Rep	DEC 4	2024	14	1
J	Fei, XW; Zhang, Y; Ding, LL; Xiao, S; Xie, XQ; Li, YJ; Deng, XD				Fei, Xiaowen; Zhang, Yang; Ding, Lili; Xiao, Sha; Xie, Xiaoqing; Li, Yajun; Deng, Xiaodong			Development of an RNAi-based microalgal larvicide for the control of Aedes aegypti	PARASITES & VECTORS			English	Article						RNA interference; Aedes aegypti; Dengue; Chlamydomonas; Chlorella	NUCLEAR TRANSFORMATION; INSECTICIDE RESISTANCE; METEOROLOGICAL FACTORS; MOSQUITO-CONTROL; EXPRESSION; GENE; TRIACYLGLYCEROLS; PHYTOPLANKTON; BIOSYNTHESIS; TRANSMISSION	BackgroundMosquito-borne diseases affect over half of the human population globally. Multiple studies have shown that chemical insecticides are ineffective because of resistance. Therefore, environmentally safe mosquito population control tools need to be developed. Ribonucleic acid interference (RNAi) is a reverse genetic mechanism recently introduced as a new pest control tool. This technique r…	[Xie, Xiaoqing; Li, Yajun; Deng, Xiaodong] Chinese Acad Trop Agr Sci, Inst Trop Biosci & Biotechnol, Haikou 571101, Hainan, Peoples R China; [Fei, Xiaowen; Zhang, Yang; Ding, Lili; Xiao, Sha] Hainan Med Coll, Dept Biochem & Mol Biol, Haikou 571101, Hainan, Peoples R China; [Xie, Xiaoqing; Li, Yajun; Deng, Xiaodong] Hainan Prov Key Lab Funct Components Res & Utiliz, Haikou 571101, Hainan, Peoples …	Chinese Academy of Tropical Agricultural Sciences; Hainan Medical University	Deng, XD (corresponding author), Chinese Acad Trop Agr Sci, Inst Trop Biosci & Biotechnol, Haikou 571101, Hainan, Peoples R China.;Deng, XD (corresponding author), Hainan Prov Key Lab Funct Components Res & Utiliz, Haikou 571101, Hainan, Peoples R China.	dengxiaodong@itbb.org.cn	fei, xiaowen/GRJ-8141-2022; xie, xiaoqing/LOS-9672-2024		National Natural Science Foundation of China [31870344]; Key Projects of Hainan Province [ZDYF2018124]; Financial Fund of the Ministry of Agriculture and Rural Affairs, P.R. China [NFZX2021]; special fund for basic scientific research business of the Chinese Academy of Tropical Agricultural Sciences [1630052019012]	National Natural Science Foundation of China(National Natural Science Foundation of China (NSFC)); Key Projects of Hainan Province; Financial Fund of the Ministry of Agriculture and Rural Affairs, P.R. China; special fund for basic scientific research business of the Chinese Academy of Tropical Agricultural Sciences	This study was supported by the National Natural Science Foundation of China (31870344), the Key Projects of Hainan Province (ZDYF2018124), Financial Fund of the Ministry of Agriculture and Rural Affairs, P.R. China (NFZX2021) and special fund for basic scientific research business of the Chinese Academy of Tropical Agricultural Sciences (1630052019012).		56	19	20	2	25	BMC	LONDON	CAMPUS, 4 CRINAN ST, LONDON N1 9XW, ENGLAND	1756-3305			PARASITE VECTOR	Parasites Vectors	AUG 6	2021	14	1
J	Dhandapani, RK; Gurusamy, D; Howell, JL; Palli, SR				Dhandapani, Ramesh Kumar; Gurusamy, Dhandapani; Howell, Jeffrey L.; Palli, Subba Reddy			Development of CS-TPP-dsRNA nanoparticles to enhance RNAi efficiency in the yellow fever mosquito, Aedes aegypti	SCIENTIFIC REPORTS			English	Article							DOUBLE-STRANDED-RNA; CHITOSAN NANOPARTICLES; DELIVERY-SYSTEMS; GENE; INTERFERENCE; MICROPARTICLES; RESISTANCE; INHIBITOR; ANOPHELES; EVOLUTION	Mosquito-borne diseases are a major threat to human health and are responsible for millions of deaths globally each year. Vector control is one of the most important approaches used in reducing the incidence of these diseases. However, increasing mosquito resistance to chemical insecticides presents challenges to this approach. Therefore, new strategies are necessary to develop the next generatio…	[Dhandapani, Ramesh Kumar; Gurusamy, Dhandapani; Howell, Jeffrey L.; Palli, Subba Reddy] Univ Kentucky, Dept Entomol, Lexington, KY 40546 USA	University of Kentucky	Palli, SR (corresponding author), Univ Kentucky, Dept Entomol, Lexington, KY 40546 USA.	rpalli@email.uky.edu	Gurusamy, Dhandapani/AAD-2776-2022; Dhandapani, Ramesh/AAM-3352-2021; PALLI, SUBBA/AAU-8289-2020	GURUSAMY, DHANDAPANI/0000-0003-0563-8321; Howell, Jeffrey/0000-0002-0939-8647; PALLI, SUBBA REDDY/0000-0002-0873-3247	National Institutes of Health [GM070559-12, 1R21AI131427-01]; National Institute of Food and Agriculture, US Department of Agriculture [2351177000]	National Institutes of Health(United States Department of Health & Human ServicesNational Institutes of Health (NIH) - USA); National Institute of Food and Agriculture, US Department of Agriculture(United States Department of Agriculture (USDA))	Research is supported by grants from the National Institutes of Health (GM070559-12 and 1R21AI131427-01) and the National Institute of Food and Agriculture, US Department of Agriculture (under HATCH Project 2351177000). The funding bodies played no role in the design of the study and collection, analysis, and interpretation of data and in writing the manuscript.		57	88	96	9	95	NATURE PORTFOLIO	BERLIN	HEIDELBERGER PLATZ 3, BERLIN, 14197, GERMANY	2045-2322			SCI REP-UK	Sci Rep	JUN 19	2019	9
J	Gu, JB; Liu, M; Deng, YH; Peng, HJ; Chen, XG				Gu, Jinbao; Liu, Min; Deng, Yuhua; Peng, Hongjuan; Chen, Xiaoguang			Development of an Efficient Recombinant Mosquito Densovirus-Mediated RNA Interference System and Its Preliminary Application in Mosquito Control	PLOS ONE			English	Article							AEDES-AEGYPTI; H+V-ATPASE; EXPRESSION; VECTOR; GENE; VIRUS; PATHOGENICITY; ALBOPICTUS; DELIVERY; MIDGUT	The Aedes aegypti densovirus (AeDNV) has potential as a delivery vector for foreign nucleic acids into mosquito cells. In this study, we investigated the ability of plasmids containing recombinant viral transducing genome to induce RNA interference (RNAi) effects in C6/C36 cells. We then evaluated the efficiency of a recombinant AeDNV vector to induce RNAi in Aedes albopictus larvae. We found tha…	[Gu, Jinbao; Liu, Min; Deng, Yuhua; Peng, Hongjuan; Chen, Xiaoguang] So Med Univ, Sch Publ Hlth & Trop Med, Key Lab Prevent & Control Emerging Infect Dis, Guangdong Higher Educ Inst, Guangzhou, Guangdong, Peoples R China	Southern Medical University - China	Chen, XG (corresponding author), So Med Univ, Sch Publ Hlth & Trop Med, Key Lab Prevent & Control Emerging Infect Dis, Guangdong Higher Educ Inst, Guangzhou, Guangdong, Peoples R China.	xgchen@fimmu.com	Peng, Hongjuan/GYV-5462-2022; Gu, Jinbao/AAE-6764-2021; Deng, Yuhua/KYZ-7843-2024	Liu, Min/0000-0002-3159-8039	National Natural Science Foundation of China [30800957, U0832004]	National Natural Science Foundation of China(National Natural Science Foundation of China (NSFC))	This study is supported by the National Natural Science Foundation of China (Grant No. 30800957, No. U0832004). The funders had no role in study design, data collection and analysis, decision to publish, or preparation of the manuscript.		43	52	63	2	18	PUBLIC LIBRARY SCIENCE	SAN FRANCISCO	1160 BATTERY STREET, STE 100, SAN FRANCISCO, CA 94111 USA	1932-6203			PLOS ONE	PLoS One	JUN 16	2011	6	6
J	De, TD; Pelletier, J; Gupta, S; Kona, MP; Singh, OP; Dixit, R; Ignell, R; Karmodiya, K				De, Tanwee Das; Pelletier, Julien; Gupta, Satyajeet; Kona, Madhavinadha Prasad; Singh, Om P.; Dixit, Rajnikant; Ignell, Rickard; Karmodiya, Krishanpal			Diel modulation of perireceptor activity influences olfactory sensitivity in diurnal and nocturnal mosquitoes	FEBS JOURNAL			English	Article						central clock; cytochrome P450; electroantennography; olfaction; serine protease; transcriptome; xenobiotic-metabolizing enzyme	PROTEASE-ACTIVATED RECEPTORS; CIRCADIAN FLIGHT ACTIVITY; ODORANT-BINDING PROTEINS; ANOPHELES-GAMBIAE; MEMORY CONSOLIDATION; SYNAPTIC PLASTICITY; GENE-EXPRESSION; CLOCK GENES; RHYTHMS; ROLES	Olfaction and diel-circadian rhythm regulate different behaviors, including host-seeking, feeding, and locomotion, in mosquitoes that are important for their capacity to transmit disease. Diel-rhythmic changes of the odorant-binding proteins (OBPs) in olfactory organs are primarily accountable for olfactory rhythmicity. To better understand the molecular rhythm regulating nocturnal and diurnal be…	[De, Tanwee Das; Karmodiya, Krishanpal] Indian Inst Sci Educ & Res, Dept Biol, Pune, India; [Pelletier, Julien; Ignell, Rickard] Swedish Univ Agr Sci, Dept Plant Protect Biol, Dis Vector Grp, Alnarp, Sweden; [Gupta, Satyajeet] Swedish Univ Agr Sci, Dept Plant Protect Biol, Agr Grp, Alnarp, Sweden; [Kona, Madhavinadha Prasad; Singh, Om P.; Dixit, Rajnikant] Natl Inst Malaria Res, ICMR, Vector Biol…	Indian Institute of Science Education & Research (IISER) Pune; Swedish University of Agricultural Sciences; Swedish University of Agricultural Sciences; Indian Council of Medical Research (ICMR); ICMR - National Institute of Malaria Research (NIMR)	De, TD; Karmodiya, K (corresponding author), Indian Inst Sci Educ & Res, Dept Biol, Pune, India.;Dixit, R (corresponding author), Natl Inst Malaria Res, ICMR, Vector Biol Grp, New Delhi, India.	tanwee.das@gmail.com; dixitrk@mrcindia.org; krish@iiserpune.ac.in	Dixit, Rajnikant/D-2566-2009; Kona, Matthew/JFB-6062-2023; Das De, Tanwee/KIK-2942-2024; Singh, Om Prakash/B-7958-2011	Singh, Om Prakash/0000-0001-5135-6654; Karmodiya, Krishanpal/0000-0002-5714-0587; DIXIT, RAJNIKANT/0000-0002-3536-8329	SERB-National Post-Doctoral Fellowship grant, Department of Science and Technology [PDF/2020/000887]; EMBO-Scientific-Exchange Grant [9563]	SERB-National Post-Doctoral Fellowship grant, Department of Science and Technology; EMBO-Scientific-Exchange Grant	We are thankful to the NGS facility, IISER Pune for sequencing support. TD was financially supported by SERB-National Post-Doctoral Fellowship grant, Department of Science and Technology (Grant No. PDF/2020/000887). We are thankful to EMBO-Scientific-Exchange Grant (Grant No. 9563) for travel and financial support for visiting SLU, Sweden. We are also thankful to Anjani Rao for library preparatio…		90	0	0	2	2	WILEY	HOBOKEN	111 RIVER ST, HOBOKEN 07030-5774, NJ USA	1742-464X	1742-4658		FEBS J	FEBS J.	APR	2025	292	8
J	Frangeul, L; Blanc, H; Saleh, MC; Suzuki, Y				Frangeul, Lionel; Blanc, Herve; Saleh, Maria-Carla; Suzuki, Yasutsugu			Differential Small RNA Responses against Co-Infecting Insect-Specific Viruses in Aedes albopictus Mosquitoes	VIRUSES-BASEL			English	Article						Aedes albopictus; insect-specific viruses; co-infection; small interfering RNA; PIWI-interacting RNA; reproductive tissues; sex difference	PIRNA PATHWAY; FLAVIVIRUS; ARBOVIRUS; TRANSMISSION; INTERFERENCE; DISCOVERY; AEGYPTI; COINFECTION; SUPPRESSOR; CELLS	The mosquito antiviral response has mainly been studied in the context of arthropod-borne virus (arbovirus) infection in female mosquitoes. However, in nature, both female and male mosquitoes are frequently infected with insect-specific viruses (ISVs). ISVs are capable of infecting the reproductive organs of both sexes and are primarily maintained by vertical transmission. Since the RNA interfere…	[Frangeul, Lionel; Blanc, Herve; Saleh, Maria-Carla; Suzuki, Yasutsugu] Inst Pasteur, CNRS, UMR 3569, Viruses & RNA Interference Unit, F-75724 Paris 15, France	Pasteur Network; Universite Paris Cite; Institut Pasteur Paris; Centre National de la Recherche Scientifique (CNRS)	Suzuki, Y (corresponding author), Inst Pasteur, CNRS, UMR 3569, Viruses & RNA Interference Unit, F-75724 Paris 15, France.	lionel.frangeul@pasteur.fr; herve.blanc@pasteur.fr; carla.saleh@pasteur.fr; yasutsugu.suzuki@pasteur.fr	Saleh, Maria-Carla/ABC-2527-2021; Frangeul, Lionel/G-3617-2015; Suzuki, Yasutsugu/Z-2378-2019	Saleh, Maria-Carla/0000-0001-8593-4117; Suzuki, Yasutsugu/0000-0002-8202-3032; Lionel, Frangeul/0000-0002-0992-8775	European Research Council [FP7/2013-2019 ERC CoG 615220]; French Government's Investissement d'Avenir program, Laboratoire d'Excellence Integrative Biology of Emerging Infectious Diseases [ANR-10-LABX-62-IBEID]; DARPA PREEMPT program [D18AC00030]	European Research Council(European Research Council (ERC)); French Government's Investissement d'Avenir program, Laboratoire d'Excellence Integrative Biology of Emerging Infectious Diseases(Agence Nationale de la Recherche (ANR)); DARPA PREEMPT program(United States Department of Defense)	This research was funded by the European Research Council (FP7/2013-2019 ERC CoG 615220) and the French Government's Investissement d'Avenir program, Laboratoire d'Excellence Integrative Biology of Emerging Infectious Diseases (grant ANR-10-LABX-62-IBEID) and the DARPA PREEMPT program Cooperative Agreement D18AC00030 to M.C.S. The content of the information does not necessarily reflect the positi…		53	13	13	1	7	MDPI	BASEL	ST ALBAN-ANLAGE 66, CH-4052 BASEL, SWITZERLAND		1999-4915		VIRUSES-BASEL	Viruses-Basel	APR	2020	12	4
[truncated: 325 more rows]
[truncated: 22 more columns]
